# Supplementary material for: Individual long non-coding RNAs have no overt functions in zebrafish embryogenesis, viability and fertility
Source: eLife. 2019 Jan 8;8:e40815. doi: 10.7554/eLife.40815 (PMC6347452; doi:10.7554/eLife.40815)
Supplement: Supplementary file 1. [file elife-40815-supp1.zip]

Archive with 130 entries (127 files):
- Supplemantary file 1/
- Supplemantary file 1/-Genotyping primers.xlsx
- __MACOSX/
- __MACOSX/Supplemantary file 1/
- __MACOSX/Supplemantary file 1/._-Genotyping primers.xlsx
- Supplemantary file 1/-list of used guideRNAs-.xlsx
- __MACOSX/Supplemantary file 1/._-list of used guideRNAs-.xlsx
- Supplemantary file 1/-lncRNA-qPCR primers.xlsx
- __MACOSX/Supplemantary file 1/._-lncRNA-qPCR primers.xlsx
- Supplemantary file 1/.DS_Store
- __MACOSX/Supplemantary file 1/._.DS_Store
- Supplemantary file 1/Cyrano genebody del.ape
- __MACOSX/Supplemantary file 1/._Cyrano genebody del.ape
- Supplemantary file 1/Cyrano qPCRs.ape
- __MACOSX/Supplemantary file 1/._Cyrano qPCRs.ape
- Supplemantary file 1/Cyrano TSS del.ape
- __MACOSX/Supplemantary file 1/._Cyrano TSS del.ape
- Supplemantary file 1/gas-deletion.ape
- __MACOSX/Supplemantary file 1/._gas-deletion.ape
- Supplemantary file 1/gas5-qPCRs.ape
- __MACOSX/Supplemantary file 1/._gas5-qPCRs.ape
- Supplemantary file 1/libra-lnc7620-deletion.ape
- __MACOSX/Supplemantary file 1/._libra-lnc7620-deletion.ape
- Supplemantary file 1/libra-lnc7620-qPCR.ape
- __MACOSX/Supplemantary file 1/._libra-lnc7620-qPCR.ape
- Supplemantary file 1/lnc-phox2bb-deletions.ape
- __MACOSX/Supplemantary file 1/._lnc-phox2bb-deletions.ape
- Supplemantary file 1/lnc-phox2bb-qPCR.ape
- __MACOSX/Supplemantary file 1/._lnc-phox2bb-qPCR.ape
- Supplemantary file 1/lnc-setd1ba genebody deletion.ape
- __MACOSX/Supplemantary file 1/._lnc-setd1ba genebody deletion.ape
- Supplemantary file 1/lnc-setd1ba- qPCR .ape
- __MACOSX/Supplemantary file 1/._lnc-setd1ba- qPCR .ape
- Supplemantary file 1/lnc0464-deletion.ape
- __MACOSX/Supplemantary file 1/._lnc0464-deletion.ape
- Supplemantary file 1/lnc0464-qPCR.ape
- __MACOSX/Supplemantary file 1/._lnc0464-qPCR.ape
- Supplemantary file 1/lnc0600-deletion.ape
- __MACOSX/Supplemantary file 1/._lnc0600-deletion.ape
- Supplemantary file 1/lnc0600-qPCR.ape
- __MACOSX/Supplemantary file 1/._lnc0600-qPCR.ape
- Supplemantary file 1/lnc0900-deletion.ape
- __MACOSX/Supplemantary file 1/._lnc0900-deletion.ape
- Supplemantary file 1/lnc0900-qPCR.ape
- __MACOSX/Supplemantary file 1/._lnc0900-qPCR.ape
- Supplemantary file 1/lnc1200-deletions.ape
- __MACOSX/Supplemantary file 1/._lnc1200-deletions.ape
- Supplemantary file 1/lnc1200-qPCR.ape
- __MACOSX/Supplemantary file 1/._lnc1200-qPCR.ape
- Supplemantary file 1/lnc1300-deletion.ape
- __MACOSX/Supplemantary file 1/._lnc1300-deletion.ape
- Supplemantary file 1/lnc1300.ape
- __MACOSX/Supplemantary file 1/._lnc1300.ape
- Supplemantary file 1/lnc1562 qPCR.ape
- __MACOSX/Supplemantary file 1/._lnc1562 qPCR.ape
- Supplemantary file 1/lnc1562-deletion.ape
- __MACOSX/Supplemantary file 1/._lnc1562-deletion.ape
- Supplemantary file 1/lnc1666-deletion.ape
- __MACOSX/Supplemantary file 1/._lnc1666-deletion.ape
- Supplemantary file 1/lnc1666-qPCR.ape
- __MACOSX/Supplemantary file 1/._lnc1666-qPCR.ape
- Supplemantary file 1/lnc2154-deletion.ape
- __MACOSX/Supplemantary file 1/._lnc2154-deletion.ape
- Supplemantary file 1/lnc2154-qPCR.ape
- __MACOSX/Supplemantary file 1/._lnc2154-qPCR.ape
- Supplemantary file 1/lnc2646-deletion.ape
- __MACOSX/Supplemantary file 1/._lnc2646-deletion.ape
- Supplemantary file 1/lnc2646-qPCR.ape
- __MACOSX/Supplemantary file 1/._lnc2646-qPCR.ape
- Supplemantary file 1/lnc3852 qPCR.ape
- __MACOSX/Supplemantary file 1/._lnc3852 qPCR.ape
- Supplemantary file 1/lnc3852-deletion.ape
- __MACOSX/Supplemantary file 1/._lnc3852-deletion.ape
- Supplemantary file 1/lnc3982-deletion.ape
- __MACOSX/Supplemantary file 1/._lnc3982-deletion.ape
- Supplemantary file 1/lnc3982-qPCR.ape
- __MACOSX/Supplemantary file 1/._lnc3982-qPCR.ape
- Supplemantary file 1/lnc4149 genebody deletion.ape
- __MACOSX/Supplemantary file 1/._lnc4149 genebody deletion.ape
- Supplemantary file 1/lnc4149 TSS-deletion.ape
- __MACOSX/Supplemantary file 1/._lnc4149 TSS-deletion.ape
- Supplemantary file 1/lnc4149-qPCR.ape
- __MACOSX/Supplemantary file 1/._lnc4149-qPCR.ape
- Supplemantary file 1/lnc4468-deletion.ape
- __MACOSX/Supplemantary file 1/._lnc4468-deletion.ape
- Supplemantary file 1/lnc4468-qPCR.ape
- __MACOSX/Supplemantary file 1/._lnc4468-qPCR.ape
- Supplemantary file 1/lnc5888-deletion.ape
- __MACOSX/Supplemantary file 1/._lnc5888-deletion.ape
- Supplemantary file 1/lnc5888-qPCR.ape
- __MACOSX/Supplemantary file 1/._lnc5888-qPCR.ape
- Supplemantary file 1/lnc6057-qPCR.ape
- __MACOSX/Supplemantary file 1/._lnc6057-qPCR.ape
- Supplemantary file 1/lnc6269-deletion.ape
- __MACOSX/Supplemantary file 1/._lnc6269-deletion.ape
- Supplemantary file 1/lnc6269-qPCR.ape
- __MACOSX/Supplemantary file 1/._lnc6269-qPCR.ape
- Supplemantary file 1/lnc6490-deletion.ape
- __MACOSX/Supplemantary file 1/._lnc6490-deletion.ape
- Supplemantary file 1/lnc6490-genebody deletion.ape
- __MACOSX/Supplemantary file 1/._lnc6490-genebody deletion.ape
- Supplemantary file 1/lnc6490-qPCR.ape
- __MACOSX/Supplemantary file 1/._lnc6490-qPCR.ape
- Supplemantary file 1/lnc6913-genebody deletion.ape
- __MACOSX/Supplemantary file 1/._lnc6913-genebody deletion.ape
- Supplemantary file 1/lnc6913-qPCR.ape
- __MACOSX/Supplemantary file 1/._lnc6913-qPCR.ape
- Supplemantary file 1/lnc6913-TSS deletion.ape
- __MACOSX/Supplemantary file 1/._lnc6913-TSS deletion.ape
- Supplemantary file 1/lnc7118-deletion.ape
- __MACOSX/Supplemantary file 1/._lnc7118-deletion.ape
- Supplemantary file 1/lnc7118-qPCR.ape
- __MACOSX/Supplemantary file 1/._lnc7118-qPCR.ape
- Supplemantary file 1/lnc8507-deletion.ape
- __MACOSX/Supplemantary file 1/._lnc8507-deletion.ape
- Supplemantary file 1/lnc8507-M&Z TSSdeletion.ape
- __MACOSX/Supplemantary file 1/._lnc8507-M&Z TSSdeletion.ape
- Supplemantary file 1/lnc8507-qPCR.ape
- __MACOSX/Supplemantary file 1/._lnc8507-qPCR.ape
- Supplemantary file 1/pCS2-squint-mutant transcript.ape
- __MACOSX/Supplemantary file 1/._pCS2-squint-mutant transcript.ape
- Supplemantary file 1/pCS2-squint-non protein coding.ape
- __MACOSX/Supplemantary file 1/._pCS2-squint-non protein coding.ape
- Supplemantary file 1/pCS2-squint-WT.ape
- __MACOSX/Supplemantary file 1/._pCS2-squint-WT.ape
- Supplemantary file 1/squint-deletion.ape
- __MACOSX/Supplemantary file 1/._squint-deletion.ape
- Supplemantary file 1/squint-qPCR.ape
- __MACOSX/Supplemantary file 1/._squint-qPCR.ape
- __MACOSX/._Supplemantary file 1
