# Supplementary material for: Individual long non-coding RNAs have no overt functions in zebrafish embryogenesis, viability and fertility
Source: eLife. 2019 Jan 8;8:e40815. doi: 10.7554/eLife.40815 (PMC6347452; doi:10.7554/eLife.40815)
Supplement: Supplementary file 1. [file elife-40815-supp1.zip › Supplemantary file 1/-Genotyping primers.xlsx]

## Sheet: Sheet1
Genotyping primers		s
Name	Sequence
cyrano-TSS-F	CTCTTCAATTTTACCCTCGTCCAAGAGG
cyrano-tSS-R	GTTTTTGATGACCTACCTGGTCGTGTGTTC
cyrano-TSS-internal-F	GAAGAGCAGCGCCGCAGTAG
cyrano-TSS-internal-R	CTACCGAGTGACGCAAGTGCTG
cyrano-genebody-F	CTCTTCAATTTTACCCTCGTCCAAGAGG
cyrano-genebody-R	CTTACTTGCTAGGGCTGCACGATTAATC
cyrano-genebody-internal-F	GTGTTCTGAGTTTTCATGAGAGGAAGAGTAGC
cyrano-genebody-internal-R	CTATACAAAACGTTAGAATGACACAGGCCTAATG
gas5-F	AAACGCATAGATTAGTAAAGTGCA
gas5-R	TGAACAAACAGGAGTCAGCA
gas5-internal-F	CTGGCTACTCAGAGGATCACCG
lnc-setd1ba-F	ACGCTGGGGAAGGTTGTTAA
lnc-setd1ba-R	CGTCACATAACTCTTCAGCTGA
lnc-setd1ba-internal-F	GCTGGAGAGGATCTTCGACA
squint-F	GCCTAGACGTTGTAGCCTTGATTTGTTTAG
squint-R	GAATTGACAAGTGTCTTCCTTATTCATTCACTCC
squint-internal-F	CACTCTCATCCGGACTGCCGAGC
squint-internal-R	CACTCTCATAGTAGAGCATGGAGAGTGGAG
lnc-phox2bb-TSS-F	GTGGTATGTGCGTCTTTATTTCG
lnc-phox2bb-TSS-R	TCGTTAAACACCGCGATTCC
lnc-phox2bb-TSS-internal-F	CGCTAAATGTATATTGTTAAGCTGATCGACAAG
lnc-phox2bb-genebody-internal-F	GCACAGGTTCACAAAGGAGG
lnc-phox2bb-genebody-R	TCACAATGAAGCCCCAAAGT
lnc-3852-F	CTGTAGTAGGTGGCGGTTCATTCC
lnc-3852-R	CCTTGAGTAAATTACGAGCGCTTGGTTAAC
lnc-3852-internal-F	GAGTTTGACACAGAATAAATTAAGTACTTGACAGC
lnc-1562-F	TGTCCGCCACGTAACCAATA
lnc-1562-R	ACTGGCAGTAGAATGAGCTGA
lnc-1562-internal-F	CTACTGAACCGAGCATGATACGACTG
lnc-3982-F	TGCAGTCTTAGCTTGCAAGTCCAAG
lnc-3982-R	GATAGAGGTGAAGGGGTGAGTGATG
lnc-3982-internal-F	TGCACTGGAAAACAAGAGGGGGG
lnc-6269-F	AGGGTGAGTAAACGACGACAATTTTAACTTTTG
lnc-6269-R	ATTAGGCACACGTGGTCATGG
lnc-6269-internal-F	GTGATGTTTCGCCATGCTGTGCATTC
lnc-2154-F	GGACAACACAGAATCTAAATCAAGTC
lnc-2154-R	TCAGCATTCTTCACAGTAACTTCTTTTG
lnc-2154-internal-F	GCCTCTTGTTACAGTTATGAAATTGATTGATAACAAG
lnc-1200-TSS-F	GGAGTGTGTATAAAATGTTTGTTTAACTTCTGAG
lnc-1200-TSS-R	CCTTACACTACATCTACAGCAGGTTTCTC
lnc-1200-TSS- internal-F	GGAAAGCTGTGTTTGATGGACTACATGAAG
lnc-1200-genebody- internal-F	CGACTCTCCCTGCATCGTAATTAAG
lnc-1200-genebody-R	AGCAAAGTGAAATGAAACCAAACC
lnc-2646-F	CTGTGAAGGATACCCATGATATTTGATTGCC
lnc-2646-R	CATAATGCAACCACGATGCTTGTTGTGAAACG
lnc-2646-internal-F	CCCGTTGGTGTACATGTAGAGGGC
lnc-4468-F	TGTGATTAATGTTATGTTTCTCCAGGTAAC
lnc-4468-R	GTGACAACAAAATGCCAACTATAAAGTAC
lnc-4468-internal-F	GGAGGCTCTTCGGCCTGCAGTGG
lnc-0600-F	AGTACTGCAGAATGGTTTGTATAGATTAC
lnc-0600-R	TTTTAGACTGTTGGGCCCCATG
lnc-0600-internal-F	GTAGGTAACACTTAACATTAGCATTGTATTAGTTAATGCAATG
lnc-0900-F	GAGCCTTGAACTGTTTAAAGCTTATCTTATTTAGC
lnc-0900-R	GCAGTTGTCATTTAACCCTGTGTATCCTTTAG
lnc-0900-Internal-f	CACTCGAGACGGAGGAAGAGAGAG
lnc-8507-mTSS-F	TCAAGAACTTCCAGAACCATTGTTTCAAC
lnc-8507-mTSS-R	CAATGTTGGTTTCATGTGCGTTATTG
lnc-8507-mTSS-internal-F	CCATGCCGTTTTAGAAGTACAAACTTCAC
lnc-8507-mzTSS-internal-F	GACAAGCTGCAGTTGCTGTGGCAACTC
lnc-8507-mzTSS-R	AAAGACAAACACCTATGCATAGCAAAGGCATTG
lnc-7620-F	GTAGCATGATCGCCTCACAGCAAGAAG
lnc-7620-R	CCTGCTTTTCGGGGTTTAACAGCAG
lnc-7620-internal-F	CTGCAGTGCAGAGCCGGAATGG
lnc-1300-F	GGCGACTAGCATTATCGCCACCTAACGGACTGG
lnc-1300-R	CGCTTGTCGTCAGAGAAAGAGAAAG
lnc-1300-internal-F	GGTCATCCTCCCTACTGTTATTGTTTATCTG
lnc-7118-F	ATTTCTCCTCCGTTTCTAGTGAAATACAG
lnc-7118-R	CGCTTTGTTCGGAGGACTTATTGC
lnc-7118-internal-F	CTTCAGGTGTCTTGTGGCCTACACTG
lnc-5888-F	ACTTATTGTTCGTGCATTTGTGTTTTTAATG
lnc-5888-R	CAATTCAGGGTCCGTGCTTCTATTC
lnc-5888-internal-F	GTGAAAATGACTCAGTCTAAGGATTCGACTCTG
lnc-6913-TSS-F	AAGTTGTGGTTGAGCTGCTTGAATG
lnc-6913-TSS-R	CGTATTTTGACGAACATTAACCTAATTAGGCTCTTCAG
lnc-6913-TSS-internal-F	GGGCCATGCAGCTTTCAGCATG
lnc-6913-genebody-internal-F	CCAAGTAGGTATCGCTGCAGCCTG
lnc-6913-genebody-R	GCGAGCACTGTCATTCGAATGAGATGTTAAG
lnc-1666-F	AGGCCAGAGTCAAATCCTGCG
lnc-1666-R	AATCGCCAGAAGACGTTTGGGGT
lnc-1666-internal-F	GAGGCATGACGTTTCCTTTGCCTTGG
lnc-6490-TSS-F	TCCACGAAATTCTTGCATGGATCACATG
lnc-6490-TSS-R	TGCATGCATGTCTGTCTGTGCGTCTTTGC
lnc-6490-TSS-internal-F	CAGTGCTAAATCACAGCATATGCTGC
lnc-6490-genebody-internal-F	CCATATGGTTGTATAAACAACCCTGTTATTTTGAC
lnc-6490-genebody-R	CTATATTATATGCATGATGTGGCTTGACAACTGGC
lnc-0464-F	GTACAAACAATGCATCAAAGTCCAAAACTG
lnc-0464-R	TGCAAGACGAATAGCACAGGTGAAAAG
lnc-0464-internal-F	GTACCATCAAGGTTTTACTCCACAGATAGG
lnc-4149-TSS-F	CCTAGCAGTTTTGTGATCATGACGTGTTG
lnc-4149-TSS-R	GTTGTAAGGATTCTAAATTCTGTCCCAGTCTTC
lnc-4149-TSS-internal-F	GACCCTGCGCGAGAACGAGG
lnc-4149-genebody-internal-F	TGTTCAATTTGCCAAGCCGAGC
lnc-4149-genebody-R	TGGGATGTGGTGGAATCAGAGATTTGCATC
