# Supplementary material for: Individual long non-coding RNAs have no overt functions in zebrafish embryogenesis, viability and fertility
Source: eLife. 2019 Jan 8;8:e40815. doi: 10.7554/eLife.40815 (PMC6347452; doi:10.7554/eLife.40815)
Supplement: Supplementary file 1. [file elife-40815-supp1.zip › Supplemantary file 1/-list of used guideRNAs-.xlsx]

## Sheet: Sheet1
	Sp6 promoter	ATTTAGGTGACACTATA
	First two nt.	ga
	Complemetary to constant oligo	GTTTTAGAGCTAGAAATAGCAAG
	Constant oligo	AAAAGCACCGACTCGGTGCCACTTTTTCAAGTTGATAACGGACTAGCCTTATTTTAACTTGCTATTTCTAGCTCTAAAAC
	lncRNA name	guide RNA template
	cyrano TSS1	ATTTAGGTGACACTATAgaAAAGATATCGATGTGCACGTTTTAGAGCTAGAAATAGCAAG
	cyrano TSS2	ATTTAGGTGACACTATAgaAGATGGTCAGGCATTGTGGTTTTAGAGCTAGAAATAGCAAG
	cyrano genebody-1	ATTTAGGTGACACTATAgaACACGTAACAGCATTTGGGTTTTAGAGCTAGAAATAGCAAG
	cyrano genebody-2	ATTTAGGTGACACTATAgaATAGAGTTTCACATTCAGGTTTTAGAGCTAGAAATAGCAAG
guides 1-3, before TSS	gas5	ATTTAGGTGACACTATAgaTGGTAGGTGGACACGCGGGTTTTAGAGCTAGAAATAGCAAG
	gas5	ATTTAGGTGACACTATAgaTCCCAGAAACCTTTGCGCGTTTTAGAGCTAGAAATAGCAAG
	gas5	ATTTAGGTGACACTATAgaGAAGAATGAGACCGAATGGTTTTAGAGCTAGAAATAGCAAG
guides 4-6, after TSS	gas5	ATTTAGGTGACACTATAgaACGTGCTACAGGCCTCGGGTTTTAGAGCTAGAAATAGCAAG
	gas5	ATTTAGGTGACACTATAgaTGGTTTGACTGCTGCTTAGTTTTAGAGCTAGAAATAGCAAG
	gas5	ATTTAGGTGACACTATAgaATCATACAAGTAAACACGGTTTTAGAGCTAGAAATAGCAAG
guides 7-9, around TTS	gas5	ATTTAGGTGACACTATAgaTCATTCTGCAAGGAAAAAGTTTTAGAGCTAGAAATAGCAAG
	gas5	ATTTAGGTGACACTATAgaTGTGCATCTGCTTGACTGGTTTTAGAGCTAGAAATAGCAAG
	gas5	ATTTAGGTGACACTATAgaGTTAATCTGCATTAAGTGGTTTTAGAGCTAGAAATAGCAAG
guides 1-3, before TSS	lnc-setd1ba	ATTTAGGTGACACTATAgaTTGATATTCTGCGGTGCTGTTTTAGAGCTAGAAATAGCAAG
	lnc-setd1ba	ATTTAGGTGACACTATAgaTAACAGCAGTTCTCTCTCGTTTTAGAGCTAGAAATAGCAAG
	lnc-setd1ba	ATTTAGGTGACACTATAgaCTTCTTTCTGCTCTCTGTGTTTTAGAGCTAGAAATAGCAAG
guides 4-6, after TSS	lnc-setd1ba	ATTTAGGTGACACTATAgaGGGACAAAGATGGTTTCCGTTTTAGAGCTAGAAATAGCAAG
	lnc-setd1ba	ATTTAGGTGACACTATAgaTCCCAGCAAACTAGGTCAGTTTTAGAGCTAGAAATAGCAAG
	lnc-setd1ba	ATTTAGGTGACACTATAgaCAGGGCCTTAAAAGCAGTGTTTTAGAGCTAGAAATAGCAAG
guides 7-9, around TTS	lnc-setd1ba	ATTTAGGTGACACTATAgaCAATCCACATGAAATCCGGTTTTAGAGCTAGAAATAGCAAG
	lnc-setd1ba	ATTTAGGTGACACTATAgaCATTTGCATTTCTCACGGGTTTTAGAGCTAGAAATAGCAAG
	lnc-setd1ba	ATTTAGGTGACACTATAgaCAACCAAAAGGGCCCATAGTTTTAGAGCTAGAAATAGCAAG
	Sqint 5'	ATTTAGGTGACACTATAgaCATTCACTTTCCAGAGGAGTTTTAGAGCTAGAAATAGCAAG
	squint intron1	ATTTAGGTGACACTATAgaAATTGCTTGTCCCGAACGGTTTTAGAGCTAGAAATAGCAAG
	squint 3'	ATTTAGGTGACACTATAgaTTATGGTTTCCTGCACTGGTTTTAGAGCTAGAAATAGCAAG
guides 1-3, before TSS	lnc-phox2bb	ATTTAGGTGACACTATAgaAACGATCTTGACACACAGGTTTTAGAGCTAGAAATAGCAAG
	lnc-phox2bb	ATTTAGGTGACACTATAgaTACATCACGGCTGTGATGGTTTTAGAGCTAGAAATAGCAAG
	lnc-phox2bb	ATTTAGGTGACACTATAgaGTTAAGCTGATCGACAAGGTTTTAGAGCTAGAAATAGCAAG
guides 4-6, after TSS	lnc-phox2bb	ATTTAGGTGACACTATAgaCTGAAGCTGCATGTTATTGTTTTAGAGCTAGAAATAGCAAG
	lnc-phox2bb	ATTTAGGTGACACTATAgaGCAGCGCAGTGATCTCAGGTTTTAGAGCTAGAAATAGCAAG
	lnc-phox2bb	ATTTAGGTGACACTATAgaCTCTGCCACGTAGGCTGAGTTTTAGAGCTAGAAATAGCAAG
guides 7-9, around TTS	lnc-phox2bb	ATTTAGGTGACACTATAgaGAACTGCCTTGTTCCTGGGTTTTAGAGCTAGAAATAGCAAG
	lnc-phox2bb	ATTTAGGTGACACTATAgaTTACAACAGAATAGCGTGGTTTTAGAGCTAGAAATAGCAAG
	lnc-phox2bb	ATTTAGGTGACACTATAgaCAGCACTGTGAGAATCAGGTTTTAGAGCTAGAAATAGCAAG
guides 1-3, before TSS	lnc-3852	ATTTAGGTGACACTATAgaTCGTTTGTCGCCACCTAAGTTTTAGAGCTAGAAATAGCAAG
	lnc-3852	ATTTAGGTGACACTATAgaCTTAGTAACGCCGTTAGGGTTTTAGAGCTAGAAATAGCAAG
	lnc-3852	ATTTAGGTGACACTATAgaCATTTGGAGTCACATGATGTTTTAGAGCTAGAAATAGCAAG
guides 4-6, after TSS	lnc-3852	ATTTAGGTGACACTATAgaCTTCTGTTTTTTTCGCCCGTTTTAGAGCTAGAAATAGCAAG
	lnc-3852	ATTTAGGTGACACTATAgaGTAACGTTAGGCCTGTAGGTTTTAGAGCTAGAAATAGCAAG
	lnc-3852	ATTTAGGTGACACTATAgaCTCTGACAGTAGGACTTGGTTTTAGAGCTAGAAATAGCAAG
guides 1-3, before TSS	lnc-1562	ATTTAGGTGACACTATAgaGGCCAGGAAAAATGAGAGGTTTTAGAGCTAGAAATAGCAAG
	lnc-1562	ATTTAGGTGACACTATAgaTCCGAGCGACTGACTCTTGTTTTAGAGCTAGAAATAGCAAG
	lnc-1562	ATTTAGGTGACACTATAgaACGTTAACGCGTTGCTACGTTTTAGAGCTAGAAATAGCAAG
guides 4-6, after TSS	lnc-1562	ATTTAGGTGACACTATAgaGTTAGATAGTCTTTTGGGGTTTTAGAGCTAGAAATAGCAAG
	lnc-1562	ATTTAGGTGACACTATAgaCCCATGTGAAAGCAGGAGGTTTTAGAGCTAGAAATAGCAAG
	lnc-1562	ATTTAGGTGACACTATAgaCAGCTCCCTATTTTTGAGGTTTTAGAGCTAGAAATAGCAAG
guides 1-3, before TSS	lnc-3982	ATTTAGGTGACACTATAgaTTGTTTATTTAACCTGTTGTTTTAGAGCTAGAAATAGCAAG
	lnc-3982	ATTTAGGTGACACTATAgaTCTTCATCACTTCCGAACGTTTTAGAGCTAGAAATAGCAAG
	lnc-3982	ATTTAGGTGACACTATAgaGTTCACGAAGTGACCAGAGTTTTAGAGCTAGAAATAGCAAG
guides 4-6, after TSS	lnc-3982	ATTTAGGTGACACTATAgaTATCCGAGGCAAACAAACGTTTTAGAGCTAGAAATAGCAAG
	lnc-3982	ATTTAGGTGACACTATAgaTGTTTGTGACACGTGGTAGTTTTAGAGCTAGAAATAGCAAG
	lnc-3982	ATTTAGGTGACACTATAgaCACTGGAAAACAAGAGGGGTTTTAGAGCTAGAAATAGCAAG
guides 7-9, around TTS	lnc-3982	ATTTAGGTGACACTATAgaCTGCAGATACTTTCGGTGGTTTTAGAGCTAGAAATAGCAAG
	lnc-3982	ATTTAGGTGACACTATAgaGTCTAGGCATCGGCTGGGGTTTTAGAGCTAGAAATAGCAAG
	lnc-3982	ATTTAGGTGACACTATAgaCAAGGTGCATCTTCAGTCGTTTTAGAGCTAGAAATAGCAAG
guides 1-3, before TSS	lnc-6269	ATTTAGGTGACACTATAgaGTCAGAATTACATGACGCGTTTTAGAGCTAGAAATAGCAAG
	lnc-6269	ATTTAGGTGACACTATAgaGCGAAACATCACATTAAAGTTTTAGAGCTAGAAATAGCAAG
	lnc-6269	ATTTAGGTGACACTATAgaGCAAATCAACTGAAATGTGTTTTAGAGCTAGAAATAGCAAG
guides 4-6, after TSS	lnc-6269	ATTTAGGTGACACTATAgaGCACTCGAAGCCTTGCACGTTTTAGAGCTAGAAATAGCAAG
	lnc-6269	ATTTAGGTGACACTATAgaGTTTGCTAGCAATTAAACGTTTTAGAGCTAGAAATAGCAAG
	lnc-6269	ATTTAGGTGACACTATAgaAAACACTTTCATGAATGGGTTTTAGAGCTAGAAATAGCAAG
guides 1-3, before TSS	lnc-2154	ATTTAGGTGACACTATAgaGAAAGGAAACTACAAGCGGTTTTAGAGCTAGAAATAGCAAG
	lnc-2154	ATTTAGGTGACACTATAgaATAAATACACAATCACTGGTTTTAGAGCTAGAAATAGCAAG
	lnc-2154	ATTTAGGTGACACTATAgaAAAAAAAAGGAAGTAGGTGTTTTAGAGCTAGAAATAGCAAG
guides 4-6, after TSS	lnc-2154	ATTTAGGTGACACTATAgaTATGCAATGCTTTGGCCGGTTTTAGAGCTAGAAATAGCAAG
	lnc-2154	ATTTAGGTGACACTATAgaACGCATGTTTTGGCACTGGTTTTAGAGCTAGAAATAGCAAG
	lnc-2154	ATTTAGGTGACACTATAgaGCTAAACGCACACACAATGTTTTAGAGCTAGAAATAGCAAG
guides 7-9, around TTS	lnc-2154	ATTTAGGTGACACTATAgaAACACCAGAGAGAATCGAGTTTTAGAGCTAGAAATAGCAAG
	lnc-2154	ATTTAGGTGACACTATAgaCTTTGGTAGTCATTTCTGGTTTTAGAGCTAGAAATAGCAAG
	lnc-2154	ATTTAGGTGACACTATAgaCCTTGCTTAAGAGACTTGGTTTTAGAGCTAGAAATAGCAAG
guides 1-3, before TSS	lnc-1200	ATTTAGGTGACACTATAgaTCCCATGATGCATCTGCGGTTTTAGAGCTAGAAATAGCAAG
	lnc-1200	ATTTAGGTGACACTATAgaGCCGCGCAGATGCATCATGTTTTAGAGCTAGAAATAGCAAG
	lnc-1200	ATTTAGGTGACACTATAgaGCGCGCCGGAGGAATGAAGTTTTAGAGCTAGAAATAGCAAG
guides 4-6, after TSS	lnc-1200	ATTTAGGTGACACTATAgaTGTACCATCTTCAATTAGGTTTTAGAGCTAGAAATAGCAAG
	lnc-1200	ATTTAGGTGACACTATAgaCCTGCGCAAACTGACCTTGTTTTAGAGCTAGAAATAGCAAG
	lnc-1200	ATTTAGGTGACACTATAgaACACATCGCATTCTCCAAGTTTTAGAGCTAGAAATAGCAAG
guides 7-9, around TTS	lnc-1200	ATTTAGGTGACACTATAgaACCACCCATTGGGCTCGGGTTTTAGAGCTAGAAATAGCAAG
	lnc-1200	ATTTAGGTGACACTATAgaAGCAGAAACCCGACGGAGGTTTTAGAGCTAGAAATAGCAAG
	lnc-1200	ATTTAGGTGACACTATAgaTGCTATTACAGGGGCTTGGTTTTAGAGCTAGAAATAGCAAG
guides 1-3, before TSS	lnc-2646	ATTTAGGTGACACTATAgaGGCCCTAAAAATCCCCTGGTTTTAGAGCTAGAAATAGCAAG
	lnc-2646	ATTTAGGTGACACTATAgaAGTTGGCATTTGTCCCGTGTTTTAGAGCTAGAAATAGCAAG
	lnc-2646	ATTTAGGTGACACTATAgaCCTCTACATGTACACCAAGTTTTAGAGCTAGAAATAGCAAG
guides 4-6, after TSS	lnc-2646	ATTTAGGTGACACTATAgaAGTCTAAACTTCTGATAAGTTTTAGAGCTAGAAATAGCAAG
	lnc-2646	ATTTAGGTGACACTATAgaCTCGTCATTTAGCTCACCGTTTTAGAGCTAGAAATAGCAAG
	lnc-2646	ATTTAGGTGACACTATAgaCAAACAAGCTGTTTGCAGGTTTTAGAGCTAGAAATAGCAAG
guides 1-3, before TSS	lnc-4468	ATTTAGGTGACACTATAgaGGAACTTGCACTACGGTGGTTTTAGAGCTAGAAATAGCAAG
	lnc-4468	ATTTAGGTGACACTATAgaAGGCTCTTCGGCCTGCAGGTTTTAGAGCTAGAAATAGCAAG
	lnc-4468	ATTTAGGTGACACTATAgaAAGCAGGCGCCATCTGATGTTTTAGAGCTAGAAATAGCAAG
guides 4-6, after TSS	lnc-4468	ATTTAGGTGACACTATAgaTGACTCCAGTTGAGGCGGGTTTTAGAGCTAGAAATAGCAAG
	lnc-4468	ATTTAGGTGACACTATAgaTTTGTCGTTGCAATTGTGGTTTTAGAGCTAGAAATAGCAAG
	lnc-4468	ATTTAGGTGACACTATAgaGATGTCTCCATATGTTGCGTTTTAGAGCTAGAAATAGCAAG
guides 1-3, before TSS	lnc-0600	ATTTAGGTGACACTATAgaACCAATAGTCCTATATCGGTTTTAGAGCTAGAAATAGCAAG
	lnc-0600	ATTTAGGTGACACTATAgaAAGTTGACGTTTCCATTGGTTTTAGAGCTAGAAATAGCAAG
	lnc-0600	ATTTAGGTGACACTATAgaTGCTAATCTGTTCCTCAAGTTTTAGAGCTAGAAATAGCAAG
guides 4-6, after TSS	lnc-0600	ATTTAGGTGACACTATAgaTTCTTACTATCATCCACAGTTTTAGAGCTAGAAATAGCAAG
	lnc-0600	ATTTAGGTGACACTATAgaTTTGTCTCATTGCAGTGCGTTTTAGAGCTAGAAATAGCAAG
	lnc-0600	ATTTAGGTGACACTATAgaATTGATTATTATCAGGGGGTTTTAGAGCTAGAAATAGCAAG
guides 1-3, before TSS	lnc-0900	ATTTAGGTGACACTATAgaTGATGACTGATCGACCCCGTTTTAGAGCTAGAAATAGCAAG
	lnc-0900	ATTTAGGTGACACTATAgaTGTATAGTGTCGAGCACAGTTTTAGAGCTAGAAATAGCAAG
	lnc-0900	ATTTAGGTGACACTATAgaTAGCGGAGCGGAGGAGAGGTTTTAGAGCTAGAAATAGCAAG
guides 4-6, after TSS	lnc-0900	ATTTAGGTGACACTATAgaAGAGCTTGTTTTTCAATGGTTTTAGAGCTAGAAATAGCAAG
	lnc-0900	ATTTAGGTGACACTATAgaAACAAGCTCTGCGCAAATGTTTTAGAGCTAGAAATAGCAAG
	lnc-0900	ATTTAGGTGACACTATAgaTACTACACAGCCAAAATAGTTTTAGAGCTAGAAATAGCAAG
guides 7-9, around TTS	lnc-0900	ATTTAGGTGACACTATAgaGGATGCTCGCTAGTCAATGTTTTAGAGCTAGAAATAGCAAG
	lnc-0900	ATTTAGGTGACACTATAgaTTACTTGTTCCAGACAGCGTTTTAGAGCTAGAAATAGCAAG
	lnc-0900	ATTTAGGTGACACTATAgaACGAGTTGAACATGACAAGTTTTAGAGCTAGAAATAGCAAG
guides 1-3, before TSS	lnc-8507-maternal	ATTTAGGTGACACTATAgaGGATTCTAATTGGTTCGCGTTTTAGAGCTAGAAATAGCAAG
	lnc-8507-maternal	ATTTAGGTGACACTATAgaAGGCGCTGTGAATGTTGGGTTTTAGAGCTAGAAATAGCAAG
	lnc-8507-maternal	ATTTAGGTGACACTATAgaGTGAGGCAGTCTGTTTTGGTTTTAGAGCTAGAAATAGCAAG
guides 4-6, after TSS	lnc-8507-maternal	ATTTAGGTGACACTATAgaATGATCCGAACAGTCCGCGTTTTAGAGCTAGAAATAGCAAG
	lnc-8507-maternal	ATTTAGGTGACACTATAgaCTAACGTTAATAGGTGAAGTTTTAGAGCTAGAAATAGCAAG
	lnc-8507-maternal	ATTTAGGTGACACTATAgaTATGAAGGACCCAGCCCCGTTTTAGAGCTAGAAATAGCAAG
guides 1-3, before TSS	lnc-8507-zygotic	ATTTAGGTGACACTATAgaCATACAGAGGGGGAGGAGGTTTTAGAGCTAGAAATAGCAAG
	lnc-8507-zygotic	ATTTAGGTGACACTATAgaTATTTCGACAACAGCAGGGTTTTAGAGCTAGAAATAGCAAG
	lnc-8507-zygotic	ATTTAGGTGACACTATAgaCTTTCAGTCTGAAGTTTTGTTTTAGAGCTAGAAATAGCAAG
guides 4-6, after TSS	lnc-8507-zygotic	ATTTAGGTGACACTATAgaGAGAGGAAGAGCACACGAGTTTTAGAGCTAGAAATAGCAAG
	lnc-8507-zygotic	ATTTAGGTGACACTATAgaAGGACGAGAGCAGGAGTTGTTTTAGAGCTAGAAATAGCAAG
	lnc-8507-zygotic	ATTTAGGTGACACTATAgaAGGAGAGAGCAAGAAAGCGTTTTAGAGCTAGAAATAGCAAG
guides 1-3, before TSS	lnc-7620-libra	ATTTAGGTGACACTATAgaCTGACATGATCAGTGTTTGTTTTAGAGCTAGAAATAGCAAG
	lnc-7620-libra	ATTTAGGTGACACTATAgaAGTCGATTTCCGCGGACTGTTTTAGAGCTAGAAATAGCAAG
	lnc-7620-libra	ATTTAGGTGACACTATAgaGACGCCCGCACGCAGAAGGTTTTAGAGCTAGAAATAGCAAG
guides 4-6, after TSS	lnc-7620-libra	ATTTAGGTGACACTATAgaCCGAGCGGCAGCCTTGCGGTTTTAGAGCTAGAAATAGCAAG
	lnc-7620-libra	ATTTAGGTGACACTATAgaTGCTGGAAAAGGCGTCTGGTTTTAGAGCTAGAAATAGCAAG
	lnc-7620-libra	ATTTAGGTGACACTATAgaCTGTGTGCAGTTTTGGAGGTTTTAGAGCTAGAAATAGCAAG
guides 7-9, around TTS	lnc-7620-libra	ATTTAGGTGACACTATAgaGACTAGAGCAAGCTGGGAGTTTTAGAGCTAGAAATAGCAAG
	lnc-7620-libra	ATTTAGGTGACACTATAgaATATCGACTGCATGCTCTGTTTTAGAGCTAGAAATAGCAAG
	lnc-7620-libra	ATTTAGGTGACACTATAgaAACACATGAAGTCCGGCCGTTTTAGAGCTAGAAATAGCAAG
guides 1-3, before TSS	lnc-1300	ATTTAGGTGACACTATAgaTCAGTAAGTGAATTAAAAGTTTTAGAGCTAGAAATAGCAAG
	lnc-1300	ATTTAGGTGACACTATAgaGGCATGTAAGCAAAGCAGGTTTTAGAGCTAGAAATAGCAAG
	lnc-1300	ATTTAGGTGACACTATAgaAGTAGTGCTATTCATGTTGTTTTAGAGCTAGAAATAGCAAG
guides 4-6, after TSS	lnc-1300	ATTTAGGTGACACTATAgaAGTTCAGTCTTTTCTGTCGTTTTAGAGCTAGAAATAGCAAG
	lnc-1300	ATTTAGGTGACACTATAgaTAACGACAGTATCACTACGTTTTAGAGCTAGAAATAGCAAG
	lnc-1300	ATTTAGGTGACACTATAgaTAACTTACAGCTGTTAAAGTTTTAGAGCTAGAAATAGCAAG
guides 7-9, around TTS	lnc-1300	ATTTAGGTGACACTATAgaCTTTTCTCACAGCAGCAGGTTTTAGAGCTAGAAATAGCAAG
	lnc-1300	ATTTAGGTGACACTATAgaAAACACTATAAAACTTACGTTTTAGAGCTAGAAATAGCAAG
	lnc-1300	ATTTAGGTGACACTATAgaAGGTTCTGTCTTCTTATTGTTTTAGAGCTAGAAATAGCAAG
guides 1-3, before TSS	lnc-7118	ATTTAGGTGACACTATAgaATAGTAATTGCAATGGACGTTTTAGAGCTAGAAATAGCAAG
	lnc-7118	ATTTAGGTGACACTATAgaGTCACTTCAGGTGTCTTGGTTTTAGAGCTAGAAATAGCAAG
	lnc-7118	ATTTAGGTGACACTATAgaTAATGGTGCTTTCAGTGTGTTTTAGAGCTAGAAATAGCAAG
guides 4-6, after TSS	lnc-7118	ATTTAGGTGACACTATAgaAAATTTCTCTGGTCGCGCGTTTTAGAGCTAGAAATAGCAAG
	lnc-7118	ATTTAGGTGACACTATAgaGTAAAGAGGCCTACCTTTGTTTTAGAGCTAGAAATAGCAAG
	lnc-7118	ATTTAGGTGACACTATAgaGGCCTAATGAATGACGCCGTTTTAGAGCTAGAAATAGCAAG
guides 7-9, around TTS	lnc-7118	ATTTAGGTGACACTATAgaTTTACAGTGGGTCTCCAGGTTTTAGAGCTAGAAATAGCAAG
	lnc-7118	ATTTAGGTGACACTATAgaCACAACTGGGGACTTGCGGTTTTAGAGCTAGAAATAGCAAG
	lnc-7118	ATTTAGGTGACACTATAgaCTAACTCTTCAGCAGCCGGTTTTAGAGCTAGAAATAGCAAG
guides 1-3, before TSS	lnc-5888	ATTTAGGTGACACTATAgaACTACAGGGATAAAGAGTGTTTTAGAGCTAGAAATAGCAAG
	lnc-5888	ATTTAGGTGACACTATAgaTCCATGAATCATACACAAGTTTTAGAGCTAGAAATAGCAAG
	lnc-5888	ATTTAGGTGACACTATAgaTGAAAATGACTCAGTCTAGTTTTAGAGCTAGAAATAGCAAG
guides 4-6, after TSS	lnc-5888	ATTTAGGTGACACTATAgaGCACGTAAAACTTCAGTCGTTTTAGAGCTAGAAATAGCAAG
	lnc-5888	ATTTAGGTGACACTATAgaACACAACCATTACCGCCGGTTTTAGAGCTAGAAATAGCAAG
	lnc-5888	ATTTAGGTGACACTATAgaACAGGCAGAGTAAAACAGGTTTTAGAGCTAGAAATAGCAAG
guides 7-9, around TTS	lnc-5888	ATTTAGGTGACACTATAgaTGTAGCATTGTGTTGCGGGTTTTAGAGCTAGAAATAGCAAG
	lnc-5888	ATTTAGGTGACACTATAgaTGAGACCGAATAGAAGCAGTTTTAGAGCTAGAAATAGCAAG
	lnc-5888	ATTTAGGTGACACTATAgaAGCTTGTACAGTGAATCAGTTTTAGAGCTAGAAATAGCAAG
guides 1-3, before TSS	lnc-6913	ATTTAGGTGACACTATAgaATCACTTAGGAATACAAAGTTTTAGAGCTAGAAATAGCAAG
	lnc-6913	ATTTAGGTGACACTATAgaTGAAAGCTGCATGGCCCGGTTTTAGAGCTAGAAATAGCAAG
	lnc-6913	ATTTAGGTGACACTATAgaTGCATTAAGGTAACTGTGGTTTTAGAGCTAGAAATAGCAAG
guides 4-6, after TSS	lnc-6913	ATTTAGGTGACACTATAgaACCCATCCGAGCGCCTGCGTTTTAGAGCTAGAAATAGCAAG
	lnc-6913	ATTTAGGTGACACTATAgaGGAATGACGACTCACTTCGTTTTAGAGCTAGAAATAGCAAG
	lnc-6913	ATTTAGGTGACACTATAgaAAGTTAGCTGAGCTACAGGTTTTAGAGCTAGAAATAGCAAG
guides 7-9, around TTS	lnc-6913	ATTTAGGTGACACTATAgaCTTGAAAGTCCACCCTTAGTTTTAGAGCTAGAAATAGCAAG
	lnc-6913	ATTTAGGTGACACTATAgaCCAGCTCCAAGAAGGGGGGTTTTAGAGCTAGAAATAGCAAG
	lnc-6913	ATTTAGGTGACACTATAgaAAATGTTGTGTTATCATCGTTTTAGAGCTAGAAATAGCAAG
guides 1-3, before TSS	lnc-1666	ATTTAGGTGACACTATAgaACTGTCACAGTCACAGCGGTTTTAGAGCTAGAAATAGCAAG
	lnc-1666	ATTTAGGTGACACTATAgaGTAGTAGGTTTTAAAGTGGTTTTAGAGCTAGAAATAGCAAG
	lnc-1666	ATTTAGGTGACACTATAgaATGACGTTTCCTTTGCCTGTTTTAGAGCTAGAAATAGCAAG
guides 4-6, after TSS	lnc-1666	ATTTAGGTGACACTATAgaGCTAATACTCGGAAAGGTGTTTTAGAGCTAGAAATAGCAAG
	lnc-1666	ATTTAGGTGACACTATAgaAAATCAGCGCGTTTAATGGTTTTAGAGCTAGAAATAGCAAG
	lnc-1666	ATTTAGGTGACACTATAgaGCTTTTAGTCCTGCGCCCGTTTTAGAGCTAGAAATAGCAAG
guides 7-9, around TTS	lnc-1666	ATTTAGGTGACACTATAgaTTGTTCCAATGTAATAACGTTTTAGAGCTAGAAATAGCAAG
	lnc-1666	ATTTAGGTGACACTATAgaACCTGCAGCAGCATGGTGGTTTTAGAGCTAGAAATAGCAAG
	lnc-1666	ATTTAGGTGACACTATAgaATCTAGGCTGCTATAGGTGTTTTAGAGCTAGAAATAGCAAG
guides 1-3, before TSS	lnc-6490	ATTTAGGTGACACTATAgaCGTTTTTCGAATGTATTGGTTTTAGAGCTAGAAATAGCAAG
	lnc-6490	ATTTAGGTGACACTATAgaTAGCTGGGAGCCTCGGGGGTTTTAGAGCTAGAAATAGCAAG
	lnc-6490	ATTTAGGTGACACTATAgaGCTCTGACTTATAACCCGGTTTTAGAGCTAGAAATAGCAAG
guides 4-6, after TSS	lnc-6490	ATTTAGGTGACACTATAgaTTTGAATGGTCGGTGATGGTTTTAGAGCTAGAAATAGCAAG
	lnc-6490	ATTTAGGTGACACTATAgaTTCGGCTGTGTTGTTCACGTTTTAGAGCTAGAAATAGCAAG
	lnc-6490	ATTTAGGTGACACTATAgaTCACTTACCTTGGTCTTGGTTTTAGAGCTAGAAATAGCAAG
guides 7-9, around TTS	lnc-6490	ATTTAGGTGACACTATAgaGTATGAGTGAGGGGGATGGTTTTAGAGCTAGAAATAGCAAG
	lnc-6490	ATTTAGGTGACACTATAgaAGCCAAAGAGGAAGAGATGTTTTAGAGCTAGAAATAGCAAG
	lnc-6490	ATTTAGGTGACACTATAgaGTACTTCTGAGACTGAGAGTTTTAGAGCTAGAAATAGCAAG
guides 1-3, before TSS	lnc-0464	ATTTAGGTGACACTATAgaTTGAACGGTCGGGTATCGGTTTTAGAGCTAGAAATAGCAAG
	lnc-0464	ATTTAGGTGACACTATAgaTTATTTTCAACTCGACCGGTTTTAGAGCTAGAAATAGCAAG
	lnc-0464	ATTTAGGTGACACTATAgaAGGGACGGAGAAGCTCCGGTTTTAGAGCTAGAAATAGCAAG
guides 4-6, after TSS	lnc-0464	ATTTAGGTGACACTATAgaAGATAACGTTAGACTGTCGTTTTAGAGCTAGAAATAGCAAG
	lnc-0464	ATTTAGGTGACACTATAgaCGGTCTACCGATCGCCCGGTTTTAGAGCTAGAAATAGCAAG
	lnc-0464	ATTTAGGTGACACTATAgaACTAGTGCAAGTGATCGAGTTTTAGAGCTAGAAATAGCAAG
guides 7-9, around TTS	lnc-0464	ATTTAGGTGACACTATAgaTTTTGGAATCAAGCGGTGGTTTTAGAGCTAGAAATAGCAAG
	lnc-0464	ATTTAGGTGACACTATAgaGATGGGCATTTCTATCCAGTTTTAGAGCTAGAAATAGCAAG
	lnc-0464	ATTTAGGTGACACTATAgaGTAGTAGGTAAACCCCAGGTTTTAGAGCTAGAAATAGCAAG
guides 1-3, before TSS	lnc-4149	ATTTAGGTGACACTATAgaCAGGCAACCGCAGTGAGGGTTTTAGAGCTAGAAATAGCAAG
	lnc-4149	ATTTAGGTGACACTATAgaGTCAGTGCATTGGGTCTCGTTTTAGAGCTAGAAATAGCAAG
	lnc-4149	ATTTAGGTGACACTATAgaTGTGGTGCACGGGAAAGGGTTTTAGAGCTAGAAATAGCAAG
guides 4-6, after TSS	lnc-4149	ATTTAGGTGACACTATAgaAACATTCGCTCTGAACCAGTTTTAGAGCTAGAAATAGCAAG
	lnc-4149	ATTTAGGTGACACTATAgaAGAAAACATGCATGTTCAGTTTTAGAGCTAGAAATAGCAAG
	lnc-4149	ATTTAGGTGACACTATAgaACAATGATTTTGGGCCTGGTTTTAGAGCTAGAAATAGCAAG
guides 7-9, around TTS	lnc-4149	ATTTAGGTGACACTATAgaAGCAGTGAATTCCTGCAGGTTTTAGAGCTAGAAATAGCAAG
	lnc-4149	ATTTAGGTGACACTATAgaTTTGTAGCTGAGTGTGAGGTTTTAGAGCTAGAAATAGCAAG
	lnc-4149	ATTTAGGTGACACTATAgaTATTACCCAAAGCAGAGGGTTTTAGAGCTAGAAATAGCAAG
