# Supplementary material for: Individual long non-coding RNAs have no overt functions in zebrafish embryogenesis, viability and fertility
Source: eLife. 2019 Jan 8;8:e40815. doi: 10.7554/eLife.40815 (PMC6347452; doi:10.7554/eLife.40815)
Supplement: Supplementary file 1. [file elife-40815-supp1.zip › Supplemantary file 1/-lncRNA-qPCR primers.xlsx]

## Sheet: Sheet1
	odc-q-F	TTTCCAGCACTCTGGTCTAATG
	odc-q-R	AAGCCGTCATAGTGTTTGTTCA
	hmg-q-F	GTGGAAGACCCCGAAAACA
	hmg-q-R	TTCCTCCTCTTCTTCCTCCTCG
	ef1a-q-F	AGAAGGAAGCCGCTGAGATGG
	ef1a-q-R	TCCGTTCTTGGAGATACCAGCC
	Cyrano-q-F1	GGTGGGTTGACGAAAGTTAGA
	Cyrano-q-R1	TTTGTCCAGGCTTCATGAGG
	Cyrano-q-F2	GCATGGAATCCCAAAGTTGATC
	Cyrano-q-R2	AAATCAGCAACGCAAATCAGG
	Cyrano--Oip5-q-F	AACACTGTGCTTGGAGACTC
	Cyrano--Oip5-q-R	CAGAGAAGGGTTTGGTAGGTG
	Cyrano--tmem39-q-F	CTCTTCCTCTGCTATCCGTTTG
	Cyrano--tmem39-q-R	CCACATCTTTAGAACCAATGCC
	gas5-up-q-F	ACTCTGCTGTTGGTCTGAATC
	gas5-up-q-R	AACTGACGCCATCTCCATAC
	gas5-down-qF	CCATAGTGCAATATGAAGAATGTTACTTGGAG
	gas5-down-qR	CTTTTACAGAGGATGAGGCCCTTTGAAC
	gas5-osbpl9-q-F	TGTGTAAAGCGGAGCAGAG
	gas5-osbpl9-q-R	GAATAGGAGAAGTCGGGAACAG
	gas5-tor3a-q-F	GTTTGTTCATTGCCCCATTCC
	gas5-tor3a-q-R	GACCCCATCCACATTATCGTAG
	gas5-nr3c1-q-F	AACTGGCAACGGTTCTATCAGCTCA
	gas5-nr3c1-q-R	TTCTGGTGAAAGAGCAGCGG
	gas5-ptena-q-F	CATGTTCAGTGGGGGCAC
	gas5-ptena-q-R	ACTCCACCTTGATGTCGC
	gas5-ptenb-q-F	TGTTACACCGAGGCAAAT
	gas5-ptenb-q-R	GAACATAGGCACTGTCTCA
	lncSetd1ba-q-F	CAGCCATTTTCTCCTACATTGGGACTC
	lncSetd1ba-q-R	GGAAGAGAAAAAAAGTGTAAAAATGTCAAAGGGATATCATC
	lncSetd1ba-setd-q-F	GGACGGCCATTGACAAAATG
	lncSetd1ba-setd-q-R	GATGGTCTGTATTAGAGACAATGCTG
	lncSetd1ba-RhoF-q-F	TTATACTGATAGGCTGCAAGACG
	lncSetd1ba-RhoF-q-R	AGCGTTCATTTCCTTTTGCG
	Squint-q-F	GCCGACATCTGACCAGATATCCG
	Squint-q-R	GGAGGACATGTCAAATGTCACTGC
	eif4ebp1-q-F	GCCCATCTGCCTCATGATTA
	eif4ebp1-q-R	ATTGACAGTGGGTTTAGGGTAG
	lncPhox2bb-qF2	TTGTTCCTGGAGGCCAAAG
	lncPhox2bb-qR2	TGAGAGCTGTGAAAACCCTG
	lncPhox2bb--phox2bb-q-F	GAGACTCACTACCCAGACATTTAC
	lncPhox2bb--phox2bb-q-R	CTCTTCTCGCGAGTCAGATTTC
	lncPhox2bb-smtnl-q-F	CAGCTTCATCCTCTGCTCTTAG
	lncPhox2bb-smtnl-q-R	AAAGTTTCGGACACCTGGAG
	lnc-3853-qF	GTTTGACCTCAGTTGAACAGCTCC
	lnc-3852-qR	GCCGCAACCGGAGACTTGAAATG
	lnc-3852-Cbx5-q-F	GAAGAGTACGTTGTGGAGAAGG
	lnc-3852-cbx5-q-R	TCTCTGGTTCCCATGTGTTG
	lnc-3852-hoxc1a-q-F	TCGAATGGATGAGAGTGAGGA
	lnc-3852-hoxc1a-q-R	TCTCTGGTTCCCATGTGTTG
	lnc-3852--lima-q-F1	GGCCTCCAGAGGGCGACACT
	lnc-3852--lima-q-R1	TCTCTTGGGTTGAGCCACGGG
	lnc-3852--lima-q-FN	TTTCTTTAGCCCTCGGCATC
	lnc-3852--lima-q-RN	GATGAAGACGTAGGATGGTTGG
	lnc1562-qF	ATAACATTTGCCATTCATGGGAGTAGAGG
	lnc1562-qR	CTAATGCATATTTCAACACCAGGCAGC
	lnc1562-q-F2	CCAGGATCATTGAGGCAACT
	lnc1562-q-R2	GCAGCTGGAGTCTTTGTCTT
	lnc1562-fgf10a-q-F	GAACGGAAAAGTCAATGGCAC
	lnc1562-fgf10a-q-R	CCACCCCTTTCTTGTTAATTGC
	lnc1562-nnt-q-F	CTGATGACATGTACACAAAAGCAG
	lnc1562-nnt-q-R	GGGTTCTGAGCAGGATAGATG
	lnc3982-qF	GCTGGAGTGGAAAGCTGCCATG
	lnc3982-qR	GCGGCCCGCTAATTTGAGAG
	lnc3982-bmp2b-q-F	AGCAGAGCAAACACGATACG
	lnc3982-bmp2b-q-R	AGGAATGGAGGTAAGGTTGAAG
	lnc6269-q-F	GCTGTCTGAAATTTGCACCG
	lnc6269-q-R	AGACGATGACAACCAGCTTAG
	lnc6269-sema4c-q-F	GATAAGCCTTTCTCCATCCCC
	lnc6269-Sema4c-q-R	GTTAGAAACAAGATTGCAGGGC
	lnc6269-tbx1-q-F	AATGAAGGCACTCTGGGATG
	lnc6269-tbx1-q-R	CGAAGAACTGTGGAAGGCATAC
	lnc2154-q-F	CAAACATCCTACACCTCTGGAG
	lnc2154-q-R	CAGCACCTGTTCTGACCTC
	lnc2154-rpz-q-F	GATGGATCTGAGCTTGACTGAG
	lnc2154-rpz-q-R	TTGTTCCTTTGGCAGTTTTCG
	lnc2154-nr2f5-q-F	GAAGTGCTTGAAAGTCGGAATG
	lnc2154-nr2f5-q-R	GTACGGCTGACCATTATACGG
	lnc1200-qF	GAGTGAACTCTCTTCATCGCCAGAAAAC
	lnc1200-qR	CCCTTCATGTAGTCCATCAAACACAGC
	lnc1200-zip11-q-F	AGGAGCAATGGTGTATGTGG
	lnc1200-zip11-q-R	TGACATTCCAGGACCAATCAG
	lnc1200-sox9a-q-F	ACGTCAAGAGACCGATGAAC
	lnc1200-sox9a-q-R	GCTTTTCCACCTCGTTCAGTA
	lnc2646-q-F	AGCTGAACTGGAGATAACATACTG
	lnc2646-q-R	TGTCTCCTGTCCCTCTTACTAG
	lnc2646-Dkk-q-F	CCAAATGACCCTGACATGATTC
	lnc2646-Dkk-q-R	CAGACAGTTCTCTCCCTCCAG
	lnc2646-pkrg-q-F	GCTTGTGGACTTTGGCTTTG
	lnc2646-pkrg-q-R	ATCTGGTCCTGAAAACGGTG
	lnc4468-q-F1	GCAAAGCCACAATTATACACGG
	lnc4468-q-R1	GATGTTGGCTGATGTGCTTTC
	lnc4468-q-F2	CGAGAGGCCTCATTCTTCGTG
	lnc4468-q-R2	CTCTGAGCTCATCGGCGCTGAT
	lnc4468-lhx5-q-F	CTCAACTGTTTCACGTGCATG
	lnc4468-lhx5-q-R	AAGATCAGGCGATAAACTCCG
	lnc0600-qF	GAAAAGCCTCATTTACCATTTCACCTCTG
	lnc0600-qR	GTTTAACATCCCGAGCTTGTGCTTTTAGTC
	lnc0600-Gli-q-F	TGCTGATAGAGAAGGAGGAGAG
	lnc0600-Gli-q-R	ATTCATCTCCACACCGCTG
	lnc0900-qF1	GTATAGTGTCGAGCACAGGGACACTC
	lnc0900-qR1	GCGCAGAGAGGACAGAAGGAAAGATAATC
	lnc0900-q-F2	CATTTTTTTGGAGATTTTGTGCATTGTG
	lnc0900-q-R2	CATGATAGGTTTGACAATAACTTGAATTAATGC
	lnc0900-pou3f3a-q-F	GGAGCCCACAGCAACAAG
	lnc0900-pou3f3a-q-R	GATGAGAGACTGCTGGGACTG
	lnc8507-qF	GCCGTTTTTGAATGGTCGACGTAAG
	lnc8507-qR	GTACACTCGACATTTTTCAACTTTCCTGTG
	lnc8507-q-F2	TGGTCGACGTAAGCATCAAG
	lnc8507-q-R2	TTTCAGACCAATAGCTCTCTGC
	lnc8507-npvf-q-F	TTTCTTTAGCCCTCGGCATC
	lnc8507-npvf-q-r	GATGAAGACGTAGGATGGTTGG
	lnc8507-hoxa1a-q-F	CTGGATGAAGGTTAAACGCAAC
	lnc8507-hoxa1a-q-R	ACTCCTTTTCAAGCTCTGTCAG
	lnc8507-evx1-q-F	TTGGCGGCTGCCTTAAAT
	lnc8507-evx1-q-R	TGCAGCATGGCTCATCATATAG
	libra-lnc7620-q-F	GTCCCGTTTTCAGGATGACGTCG
	libra-lnc7620-q-R	GTCTAAATGTTATTAATCACATAGATGAGGGAAGAGC
	libra-lnc7620-Srsf9-q-F	GACAGCACAGAGTTCAGATCC
	libra-lnc7620-Srsf9-q-R	GTGACCCTCTGCTTTGATACG
	libra-lnc7620-gal3st-q-F	GTTTCTACTCCTATACTGCACCG
	libra-lnc7620-gal3st-q-R	GTGCGTCTTCATGAACATCAGG
	lnc1300-q-F	TTTCATTGGGATCTGAGCCG
	lnc1300-q-R	AAACTTACTGGACCATTAGCTCC
	lnc1300-C1D-q-F	GTGACCGTCTGCTTAAATTGG
	lnc1300-C1D-q-R	TGGATGGTCTTTCGGATTGAC
	lnc1300-pla2g-q-F	CAATACTGGAGTTGATGGGAGG
	lnc1300-pla2g-q-R	TGACGTGCTACAACCATCAG
	lnc7118-q-F2	AGAGGGAGAATGGCGAGT
	lnc7118-q-R2	CAGAGAACACAAGACACAACC
	lnc7118-pou3f3b-q-F	GGACATATGCTGAGCCACG
	lnc7118-pou3f3b-q-F	AGTCCCAGAGTGCAAATCG
	lnc7118-mrps9-q-F	AGGTTCAGTCCAGAAAACAGG
	lnc7118-mrps9-q-R	CCGTTGATTGTGATGTTGCC
	lnc5888-q-F	GTTTGAGACCGAATAGAAGCACGG
	lnc5888-q-R	GTTTTGTACAATTTGTTTTATTTAACAATAAATTAGTTATAAG
	lnc5888-glrx5-q-F	CACGGAGTCGATAATTACGCT
	lnc5888-glrx5-q-R	CATTGAAGAACACCTGTGGGATC
	lnc6913-q-F	CAATCTGTAGATAATGTGAGTTCAAAGTAAAG
	lnc6913-q-R	AGTAAGCCTAGTGCAAATACCG
	lnc6913-ptgs-q-F	GTTTGCTAACCCAGAGGACG
	lnc6913-ptgs-q-R	GATGGGCTTGTCATGGAGTAG
	lnc6913-usp20-q-F	CAGAAATCAAAGGGCACGTG
	lnc6913-usp20-q-R	GTCTGAATACGACTCTCCACAG
	lnc1666-qF	GTCCACATGTCCAATCTAAACTCATGCAG
	lnc1666-qR	GGTGCTTTTAAAAGTCTGAGATACAGCACG
	lnc1666--q-F	CTAAGCCAGGGAGAACATCTG
	lnc1666--q-R	CCAGCTTACATATCCCTCTGC
	lnc1666-ptf1a-q-F	AGTTGACACTTTACGCCTAGC
	lnc1666-ptf1a-q-R	CGTAGTCTGGGTCATTTGGAG
	lnc6490-q-F	CTGAAGACTGGAGAATGCTGAG
	lnc6490-q-R	TGACCCTTTGATCCTGTTGC
	lnc6490-nr2f2-q-F	ACCATCGCAATCAGTGTCAG
	lnc6490-nr2f2-q-R	CCATTTGTCAAGGCGAACTG
	lnc0464-q-F	AGAGGGAAATCATCTAACCGC
	lnc0464-q-R	TCCACCTAAAGCCACATATCAG
	lnc0464-nr2f1a-q-F	TCCTATTGACCAACACCATCG
	lnc0464-nr2f1a-q-R	ATAGCAATGACCGTTCAGAGG
	lnc4149-q-F	AGGTTCACTGGTGTAAATGAGG
	lnc4149-q-R	CACTTTCCTTGAAATAACAGGCTG
	lnc4149-bhlhe22-q-F	AGACTAAACATCAACGCCCG
	lnc4149-bhlhe22-q-R	CAACCAGCCGTCTCATCTC
