# Supplementary material for: Individual long non-coding RNAs have no overt functions in zebrafish embryogenesis, viability and fertility
Source: eLife. 2019 Jan 8;8:e40815. doi: 10.7554/eLife.40815 (PMC6347452; doi:10.7554/eLife.40815)
Supplement: Supplementary file 1. [file elife-40815-supp1.zip › Supplemantary file 1/Cyrano genebody del.ape]

LOCUS       Cyrano_big_del__        4949 bp ds-DNA     linear       22-APR-2018
DEFINITION  .
ACCESSION   
VERSION     
SOURCE      .
  ORGANISM  .
COMMENT     
COMMENT     
COMMENT     ApEinfo:methylated:1
FEATURES             Location/Qualifiers
     misc_feature    3398..3429
                     /locus_tag="Internal genebody del-F"
                     /label="Internal genebody del-F"
                     /ApEinfo_label="Internal genebody del-F"
                     /ApEinfo_fwdcolor="#20fefe"
                     /ApEinfo_revcolor="green"
                     /ApEinfo_graphicformat="arrow_data {{0 1 2 0 0 -1} {} 0}
                     width 5 offset 0"
     misc_feature    4747..4921
                     /locus_tag="In"
                     /label="In"
                     /ApEinfo_label="In"
                     /ApEinfo_fwdcolor="#ffff00"
                     /ApEinfo_revcolor="green"
                     /ApEinfo_graphicformat="arrow_data {{0 1 2 0 0 -1} {} 0}
                     width 5 offset 0"
     misc_feature    4922..4949
                     /locus_tag="in"
                     /label="in"
                     /ApEinfo_label="in"
                     /ApEinfo_fwdcolor="#ffff00"
                     /ApEinfo_revcolor="green"
                     /ApEinfo_graphicformat="arrow_data {{0 1 2 0 0 -1} {} 0}
                     width 5 offset 0"
     misc_feature    624..653
                     /locus_tag="Re-TSS"
                     /label="Re-TSS"
                     /ApEinfo_label="Re-TSS"
                     /ApEinfo_fwdcolor="cyan"
                     /ApEinfo_revcolor="green"
                     /ApEinfo_graphicformat="arrow_data {{0 1 2 0 0 -1} {} 0}
                     width 5 offset 0"
     misc_feature    1..28
                     /locus_tag="Fw"
                     /label="Fw"
                     /ApEinfo_label="Fw"
                     /ApEinfo_fwdcolor="#20fefe"
                     /ApEinfo_revcolor="green"
                     /ApEinfo_graphicformat="arrow_data {{0 1 2 0 0 -1} {} 0}
                     width 5 offset 0"
     misc_feature    75..95
                     /locus_tag="g1"
                     /label="g1"
                     /ApEinfo_label="g1"
                     /ApEinfo_fwdcolor="#00ff00"
                     /ApEinfo_revcolor="green"
                     /ApEinfo_graphicformat="arrow_data {{0 1 2 0 0 -1} {} 0}
                     width 5 offset 0"
     misc_feature    396..418
                     /locus_tag="g2"
                     /label="g2"
                     /ApEinfo_label="g2"
                     /ApEinfo_fwdcolor="#00ff00"
                     /ApEinfo_revcolor="green"
                     /ApEinfo_graphicformat="arrow_data {{0 1 2 0 0 -1} {} 0}
                     width 5 offset 0"
     misc_feature    3398..3420
                     /locus_tag="g3"
                     /label="g3"
                     /ApEinfo_label="g3"
                     /ApEinfo_fwdcolor="#00ff00"
                     /ApEinfo_revcolor="green"
                     /ApEinfo_graphicformat="arrow_data {{0 1 2 0 0 -1} {} 0}
                     width 5 offset 0"
     misc_feature    4747..4769
                     /locus_tag="g4"
                     /label="g4"
                     /ApEinfo_label="g4"
                     /ApEinfo_fwdcolor="#00ff00"
                     /ApEinfo_revcolor="green"
                     /ApEinfo_graphicformat="arrow_data {{0 1 2 0 0 -1} {} 0}
                     width 5 offset 0"
     misc_feature    3510..3569
                     /locus_tag="Conserved region"
                     /label="Conserved region"
                     /ApEinfo_label="Conserved region"
                     /ApEinfo_fwdcolor="#ff00ff"
                     /ApEinfo_revcolor="green"
                     /ApEinfo_graphicformat="arrow_data {{0 1 2 0 0 -1} {} 0}
                     width 5 offset 0"
     misc_feature    29..395
                     /locus_tag="In(1)"
                     /label="In(1)"
                     /ApEinfo_label="In"
                     /ApEinfo_fwdcolor="#ffff00"
                     /ApEinfo_revcolor="green"
                     /ApEinfo_graphicformat="arrow_data {{0 1 2 0 0 -1} {} 0}
                     width 5 offset 0"
     misc_feature    4922..4949
                     /locus_tag="Cyrano seq R2"
                     /label="Cyrano seq R2"
                     /ApEinfo_label="Cyrano seq R2"
                     /ApEinfo_fwdcolor="#ff00ff"
                     /ApEinfo_revcolor="green"
                     /ApEinfo_graphicformat="arrow_data {{0 1 2 0 0 -1} {} 0}
                     width 5 offset 0"
     misc_feature    3954..3987
                     /locus_tag="Internal genebody del-R"
                     /label="Internal genebody del-R"
                     /ApEinfo_label="Internal genebody del-R"
                     /ApEinfo_fwdcolor="#20fefe"
                     /ApEinfo_revcolor="green"
                     /ApEinfo_graphicformat="arrow_data {{0 1 2 0 0 -1} {} 0}
                     width 5 offset 0"
     misc_feature    57..301
                     /locus_tag="E1"
                     /label="E1"
                     /ApEinfo_label="E1"
                     /ApEinfo_fwdcolor="#cc66ff"
                     /ApEinfo_revcolor="green"
                     /ApEinfo_graphicformat="arrow_data {{0 1 2 0 0 -1} {} 0}
                     width 5 offset 0"
     misc_feature    2839..2861
                     /locus_tag="q-Ulitsky-F"
                     /label="q-Ulitsky-F"
                     /ApEinfo_label="q-Ulitsky-F"
                     /ApEinfo_fwdcolor="#ff6666"
                     /ApEinfo_revcolor="green"
                     /ApEinfo_graphicformat="arrow_data {{0 1 2 0 0 -1} {} 0}
                     width 5 offset 0"
     misc_feature    2914..2935
                     /locus_tag="q-Ulitsky-R"
                     /label="q-Ulitsky-R"
                     /ApEinfo_label="q-Ulitsky-R"
                     /ApEinfo_fwdcolor="#ff6666"
                     /ApEinfo_revcolor="green"
                     /ApEinfo_graphicformat="arrow_data {{0 1 2 0 0 -1} {} 0}
                     width 5 offset 0"
ORIGIN
        1 CTCTTCAATT TTACCCTCGT CCAAGAGGGC GGTTGTTGTT TGTGTGAGTG ATGGCTCGGC
       61 TGTCCAATAA GAGCAAAGAT ATCGATGTGC ACGGGTGTGC GCCGGAAGAG CAGCGCCGCA
      121 GTAGCAGCAC ACGGGACCGA AATGGCGTAA CGCGCAGTCG AGCACCGCAG CAGCGCAGAG
      181 GGGCCAGGCT CAGCGAACAC CACAGAGCCT GGCCCGAACA ACTTCAACCA GCAAATTTGT
      241 TGAAAATTAC TCTTCACTCC AGTCCACATG TTTCCAAACC AGCACGAGAT CACCGCTGAC
      301 GGTAAGTGCG GGATGAGTGT TGACGTGCAC TACAGGAGCT TGTCTTTGTC TAATCTTTGT
      361 GTTGCAGTTT CGCATTCCAG CACTTGCGTC ACTCGGTAGA TGGTCAGGCA TTGTGCGGGA
      421 GTAGAGATGT ACAATTGCTC ATGCACTGAT ATTGATTTGT ATTATCTTTT AAGTTACTTT
      481 GTGATTTTTA CTCCGTAAAT GTTCTGTGTA AATAATGGAT GCGTTATTAA ACAACAATGC
      541 AAAATTCATT GAACCTGCTT TGTCTTGTTA AAACAGTGCC CCTCATTTGT CATATCAAGA
      601 AGAGAAAAGA ACAGTCCTGA AGGGAACACA CGACCAGGTA GGTCATCAAA AACAGCACAA
      661 CATACTTGTT TGGCTGATTA TTGACAGATT TAGCAGATTT TAGATTCACA AACTCAGATT
      721 TCAGCTTCTA ATAGTTTGTA TCAGATACAT CACAATTTTT GTAACATCCC TCTCAACTAA
      781 TACTTTAAAC TATATGAGGA AGCCTGTTAG TTGGTTTATT AATATTAGAG ATTATTAACA
      841 TAATACATGT AAACTATAAA CTTTGGTTTA GAAACAACAT TAAAGTCTCA AATGAAGTTT
      901 AGACTGTTGT TTTCATTACA GATTAATTCA AACATATCAA AGAGAATGTG TATTGACAGG
      961 TTTTAAAATT CTACTTGATT TGGATTCATA AGCTCTTTAC ATGATTCAAT TAGATTTAAT
     1021 GCTGTAAACT ACACAAAGAA CCATTTTAGT TGGTACATTT ATTGTGAGAA GTCATAATTA
     1081 TCTTGTCCAA ACTAGGGCTG TGCGATTGAT CGAAATCGAA TCGCAATTTT AAACGTTGCG
     1141 ATTAGTTAAT CGTAAAAGGC TATATTTATT ATTTAATTTC CCCAGCATAT AGCAAATGCG
     1201 TGACTGTGTC GGCTGTGTGT GGCAGTCTTA CTAGCCAATT GAGTGAGCAC ACTTTTGTTC
     1261 TGTCCAATTA GAATTGCTCA ACAGAATTAT GCCCACAATT AAAAAAAAAA AAAAAAAAGA
     1321 GAATAAAACA GGAAAGCGCT GACAAATTAA ATTATGGCAT CTGCCGCTTC AGAAGCATTA
     1381 GTTAAGACAA ATTAACATCA AAGAAAAACA GCATTTGTAA TTTTGAAAAT TTTGGTTTCA
     1441 AAGTCACAGA CACCGGACAA AATAGGTAAG TTTTAAGAGC TCTCACAATG GTTGCCACGG
     1501 CTTACAGATT ATTATGCTGA AGCTTGACTA CAAAATTGAC TACGTAAATC AAATCGCAAT
     1561 ATCTGTCAAA ACAATTGCAA TTAGATATTT TCCCCAAATC GCACAGCCCT AGTCCAACTT
     1621 TTAAAAACGT CTGTTTTGGA TAATTTCAAC GAAGTGCTCT GGTAGAACAT TTGTCTAGAT
     1681 ATTTAATGGG TTATGAGTCG GGCCATACAC AATCTGAGGA CATTTTTTGC CATTTTTGCA
     1741 CAAAAATTTG AAAAAATAAA AATCTGGAGA TTTTTACAAA AAGTAAATAG ACTCAGTGAT
     1801 CAACTAAAAA TCTGCAGATT TCTGTGCGCG CAGATTCCGT GTGGGACTAG TTGTTGGCAA
     1861 TGAATAGCTT TTATGTGGTA AATGTAACTT TATACTTCCT CAGCTGAAAC ACTAATTCAG
     1921 CAATTGCCTG GGACTTGGTA GTTTTAAGAT TTCTGTCAAC AATATTTATA GTTAAATATG
     1981 TGGTGTAGTT TACAGAGTTT GAAAGCTCAG ACTGTTCTGG TTATCAAAAG CAACAAAGTA
     2041 CGATGTCATT AACATTACAA ATCCTGTTTA GTGAAATTGT ACATGTGCAT CAGCAGAAAA
     2101 CAGCATAGAC TGAAAGATTT AAATGAGCTT AAATGACGTA ATCAGCATGT TGTCAGCCAA
     2161 GCTCCTCTTT CTTGCCTTAT CTGACCTGTT TCAAATGTCC ATTCTGTGCA GATGAGACCA
     2221 TCTTGTCTTT GTTCTTCAAA CCGCCCTTCA TCCTGATAAG TTGACCTTCC TCCAGCGTTA
     2281 TTTCAGGGAA GTGTTTGTTC AGCATACCAA GCCAAGTGTT ACTGGTCTAT GAACATATCA
     2341 TCTCTGCACT TTGGAGAAGA CAACTGAAGT TTTTTTTAAT TCACATAAAC TCCCCCACAA
     2401 ACTCTTCTTG TGTTCAAAAA AGCTAAATGA CAACACAATT GTGCCACAAC ATGGTGCCAT
     2461 CGACTGGTCA TATTGTTCAG AATAAATCAA ATATGGTTGC AGTTTTTGTT AAATGAAGAT
     2521 AAAAATGCAG AAAAAAATGC ACATTTAAAA TCTAAATCAT GCAAGCAAGA AGACAGAGCT
     2581 ACATCCAACA GTTTTATTAT CTGCAGATTA AGTGCCTAGA CGAGTCTCTT TTTAATAGCT
     2641 CCTGCCTCAA TTTCCATGGC TTCGCTCTAA AGTAAAGCAC TTCTTTGGAC ATTTTAGTCT
     2701 TTCAAATGGC TGAAAATGTA GTTTCTGAGA CGACAAACTG TAGACAGCTA GCTGTTCTCT
     2761 TAATTCACAA CTCATATTGG TGCTTTAGCA AAACCATGAC CCATGCTTTC ATGTTTTCTA
     2821 CAGTATATAC TTGTACTGAC AAACCAAGAC AGGCAGTGGC ATAACAACCC AAAAAAAACA
     2881 TAAGCTTTAT AAATCCCACA GTTAAACCTT TCTAGCGGGG TGCTATTGAG TTGCAGGATG
     2941 TTATGAAAAA TAGTTATTTT ACTACCTCAG AAGTTACCAC AGCTCAGAGC CACACTTGGA
     3001 TCAAACTATA AGAGCATGCT TGTCTTTTTT GTTTGCAGTA AAATAAATAT AGTCGTTATA
     3061 GTCTGTCTAA TGGCTTGGTA ATCTGATGAG AAGAGGAATT AATTTTTCTT TTGTATGTGT
     3121 GAAATATCGT ATTGAGACTG TATGTTCTCC AGAATAAGAT AAACATCATG TTCATCCATT
     3181 AACGTTATGC CTGAAGAAAG GCAGTAAAAT GGTTAAATGA TCATAACATC TTTAAATAGT
     3241 TGCTAATAGT CTAATATGTT GGACAGTAAG ACTGGTTTCT AGTTATCTGC TATAGAGCAC
     3301 TGTGAAAATA GGAATTTCTC TTCATCTGTT GTGACACTAC ATCTTTTTTG TTGTTGTTGG
     3361 TATAGTAGTT CCTATCATAC GGATGGTAGA TATTCAAGTG TTCTGAGTTT TCATGAGAGG
     3421 AAGAGTAGCG AGGCCTCAGT GTGGGAAATG TGCAATATTT GTTTCTTTGT CTTGTTTTGA
     3481 GATGAATATG TATATTGTAC AAACAAGTGA CAAGTTGTTC GCAAAAACAA CAAAATCACC
     3541 AATGTCTTCC ATTAAATGAT GTATAGTTTC ATCTGCTTGC TTTAGGGTGG CGGGATTTGT
     3601 AGTGCCAGCG TAGACATGGA CATGCATGTA CGGTAGCGAT GCTTGCTGAG TTTAATAGTC
     3661 GTAGTGACAT TCAGTATAGG CTATAATAAA GTCAGTTAGT ACATAAATAT AGGCAAAGAT
     3721 TTAGTTAGTA AACACCATAG ATGCAGTATC CACACCTTGG TTAATTTGAT TAAGAAGCGA
     3781 GTAGTAGGGC TGCACGATTC TGGCTAAAAT GAAAATCACG TTTTTTTGTT GTTGTTTTTT
     3841 TTTTAATCAA GATCGCGATT TTCTCACAAT TCTATAGATG TAGAATAAAG GTTTATATGA
     3901 GAAGGCTATT ATTATTATTG TTAATTTTCA AATATATGGT AAAACAACAT TAGCATTAGG
     3961 CCTGTGTCAT TCTAACGTTT TGTATAGGCT TGGAATGGTG GACTGGTTCA TGTCTTTAAC
     4021 AACATTATTA GAAAATTTTT TTCACTGGTA AAATTAAACC AGTAGTATCG TCATTAATGG
     4081 TCTATCTACA ATAGATAATG TTACATGTGG AAAATTAACT AAAATGCTCA CATTCACATG
     4141 TTTGTGCAAT AATAGACCTT TTGATTTGAA TAGTTTTGTG GAGCCCTTTG TGTTGAATTC
     4201 ATGCCTTTTA TGGTAACCTG TTGCATGTTT TCTGACGCTT TAGTTCGAGT GCATATCTGA
     4261 ATCAGTTCAT TTTTGTTCCT GTCAATATAA TTTAGTAGCT ATAACAACCA CAACGATCTC
     4321 TTTAAAAGAA AATAACAATA GTTTAAAAAA TGAGCAACAG GAAACATTAA AACAATTTTA
     4381 TATACATCAA ATAGCCAAAT TTTGCTGGAA AAATGCTCTT TTGGTAACAT ATTTCATTCG
     4441 GTATAATTTG TATCTTTATT TTAAAGTATT TTTGTTGGTC AGTTTTCTAC AAAATAAACG
     4501 AAAAGAACGA ATGCATTTTA GCTGAAGTGA TGTGCAAATA CTTCTTCAAT AATAAGGGAA
     4561 TTATGAATTA AATTCAAGTA AACCTATTAT AACATAAAAT ATAGTATTTC TAATAATTTT
     4621 ATTTATTTAA TAGATTTGAG TTTGAATTAC AGTATCACAA TACTATTTGA TTCCACAATA
     4681 CTTCAACTGG TATAGTATCT TAACGTAAAT TAATAGTATC GCGACAACCC TAATAAATAT
     4741 AGTATGGGAC ACGTAACAGC ATTTGGAGGT GTCCACATTG CTGAGCAACT TGCCTAAAAC
     4801 AATGTGAAGA CTTGTGCGAC TGCCCTTACG CTTCTCTCCT GACTTAATAT ACGTAGGTGA
     4861 ATCGTACAAC AGCTGGATTA AGATCATGTG TAGGGTCGAA TCAAGATCAC GTTCTTTTAT
     4921 CGATTAATCG TGCAGCCCTA GCAAGTAAG   
//
