# Supplementary material for: Individual long non-coding RNAs have no overt functions in zebrafish embryogenesis, viability and fertility
Source: eLife. 2019 Jan 8;8:e40815. doi: 10.7554/eLife.40815 (PMC6347452; doi:10.7554/eLife.40815)
Supplement: Supplementary file 1. [file elife-40815-supp1.zip › Supplemantary file 1/Cyrano qPCRs.ape]

LOCUS       Cyrano_targeting        4344 bp ds-DNA     linear       22-APR-2018
DEFINITION  .
ACCESSION   
VERSION     
SOURCE      .
  ORGANISM  .
COMMENT     
COMMENT     ApEinfo:methylated:1
FEATURES             Location/Qualifiers
     misc_feature    join(1..3767,3788..4344)
                     /locus_tag="exon3"
                     /label="exon3"
                     /ApEinfo_label="exon3"
                     /ApEinfo_fwdcolor="#ffff00"
                     /ApEinfo_revcolor="green"
                     /ApEinfo_graphicformat="arrow_data {{0 1 2 0 0 -1} {} 0}
                     width 5 offset 0"
     misc_feature    3584..3604
                     /locus_tag="q-F"
                     /label="q-F"
                     /ApEinfo_label="q-F"
                     /ApEinfo_fwdcolor="#ff0000"
                     /ApEinfo_revcolor="green"
                     /ApEinfo_graphicformat="arrow_data {{0 1 2 0 0 -1} {} 0}
                     width 5 offset 0"
     misc_feature    3768..3787
                     /locus_tag="q-R"
                     /label="q-R"
                     /ApEinfo_label="q-R"
                     /ApEinfo_fwdcolor="#ff0000"
                     /ApEinfo_revcolor="green"
                     /ApEinfo_graphicformat="arrow_data {{0 1 2 0 0 -1} {} 0}
                     width 5 offset 0"
     misc_feature    3991..4012
                     /locus_tag="q-F2"
                     /label="q-F2"
                     /ApEinfo_label="q-F2"
                     /ApEinfo_fwdcolor="#ff0000"
                     /ApEinfo_revcolor="green"
                     /ApEinfo_graphicformat="arrow_data {{0 1 2 0 0 -1} {} 0}
                     width 5 offset 0"
     misc_feature    4220..4240
                     /locus_tag="q-R2"
                     /label="q-R2"
                     /ApEinfo_label="q-R2"
                     /ApEinfo_fwdcolor="#ff0000"
                     /ApEinfo_revcolor="green"
                     /ApEinfo_graphicformat="arrow_data {{0 1 2 0 0 -1} {} 0}
                     width 5 offset 0"
     misc_feature    628..724
                     /locus_tag="q-Ulitsky"
                     /label="q-Ulitsky"
                     /ApEinfo_label="q-Ulitsky"
                     /ApEinfo_fwdcolor="#fb02fe"
                     /ApEinfo_revcolor="green"
                     /ApEinfo_graphicformat="arrow_data {{0 1 2 0 0 -1} {} 0}
                     width 5 offset 0"
     misc_feature    1299..1358
                     /locus_tag="Conserved region"
                     /label="Conserved region"
                     /ApEinfo_label="Conserved region"
                     /ApEinfo_fwdcolor="#fb0106"
                     /ApEinfo_revcolor="green"
                     /ApEinfo_graphicformat="arrow_data {{0 1 2 0 0 -1} {} 0}
                     width 5 offset 0"
     misc_feature    3991..4240
                     /locus_tag="q-set 2"
                     /label="q-set 2"
                     /ApEinfo_label="q-set 2"
                     /ApEinfo_fwdcolor="#fb0106"
                     /ApEinfo_revcolor="green"
                     /ApEinfo_graphicformat="arrow_data {{0 1 2 0 0 -1} {} 0}
                     width 5 offset 0"
     misc_feature    3584..3787
                     /locus_tag="q-set 1"
                     /label="q-set 1"
                     /ApEinfo_label="q-set 1"
                     /ApEinfo_fwdcolor="#fb0106"
                     /ApEinfo_revcolor="green"
                     /ApEinfo_graphicformat="arrow_data {{0 1 2 0 0 -1} {} 0}
                     width 5 offset 0"
ORIGIN
        1 ATGAGACCAT CTTGTCTTTG TTCTTCAAAC CGCCCTTCAT CCTGATAAGT TGACCTTCCT
       61 CCAGCGTTAT TTCAGGGAAG TGTTTGTTCA GCATACCAAG CCAAGTGTTA CTGGTCTATG
      121 AACATATCAT CTCTGCACTT TGGAGAAGAC AACTGAAGTT TTTTTTAATT CACATAAACT
      181 CCCCCACAAA CTCTTCTTGT GTTCAAAAAA GCTAAATGAC AACACAATTG TGCCACAACA
      241 TGGTGCCATC GACTGGTCAT ATTGTTCAGA ATAAATCAAA TATGGTTGCA GTTTTTGTTA
      301 AATGAAGATA AAAATGCAGA AAAAAATGCA CATTTAAAAT CTAAATCATG CAAGCAAGAA
      361 GACAGAGCTA CATCCAACAG TTTTATTATC TGCAGATTAA GTGCCTAGAC GAGTCTCTTT
      421 TTAATAGCTC CTGCCTCAAT TTCCATGGCT TCGCTCTAAA GTAAAGCACT TCTTTGGACA
      481 TTTTAGTCTT TCAAATGGCT GAAAATGTAG TTTCTGAGAC GACAAACTGT AGACAGCTAG
      541 CTGTTCTCTT AATTCACAAC TCATATTGGT GCTTTAGCAA AACCATGACC CATGCTTTCA
      601 TGTTTTCTAC AGTATATACT TGTACTGACA AACCAAGACA GGCAGTGGCA TAACAACCCA
      661 AAAAAAACAT AAGCTTTATA AATCCCACAG TTAAACCTTT CTAGCGGGGT GCTATTGAGT
      721 TGCAGGATGT TATGAAAAAT AGTTATTTTA CTACCTCAGA AGTTACCACA GCTCAGAGCC
      781 ACACTTGGAT CAAACTATAA GAGCATGCTT GTCTTTTTTG TTTGCAGTAA AATAAATATA
      841 GTCGTTATAG TCTGTCTAAT GGCTTGGTAA TCTGATGAGA AGAGGAATTA ATTTTTCTTT
      901 TGTATGTGTG AAATATCGTA TTGAGACTGT ATGTTCTCCA GAATAAGATA AACATCATGT
      961 TCATCCATTA ACGTTATGCC TGAAGAAAGG CAGTAAAATG GTTAAATGAT CATAACATCT
     1021 TTAAATAGTT GCTAATAGTC TAATATGTTG GACAGTAAGA CTGGTTTCTA GTTATCTGCT
     1081 ATAGAGCACT GTGAAAATAG GAATTTCTCT TCATCTGTTG TGACACTACA TCTTTTTTGT
     1141 TGTTGTTGGT ATAGTAGTTC CTATCATACG GATGGTAGAT ATTCAAGTGT TCTGAGTTTT
     1201 CATGAGAGGA AGAGTAGCGA GGCCTCAGTG TGGGAAATGT GCAATATTTG TTTCTTTGTC
     1261 TTGTTTTGAG ATGAATATGT ATATTGTACA AACAAGTGAC AAGTTGTTCG CAAAAACAAC
     1321 AAAATCACCA ATGTCTTCCA TTAAATGATG TATAGTTTCA TCTGCTTGCT TTAGGGTGGC
     1381 GGGATTTGTA GTGCCAGCGT AGACATGGAC ATGCATGTAC GGTAGCGATG CTTGCTGAGT
     1441 TTAATAGTCG TAGTGACATT CAGTATAGGC TATAATAAAG TCAGTTAGTA CATAAATATA
     1501 GGCAAAGATT TAGTTAGTAA ACACCATAGA TGCAGTATCC ACACCTTGGT TAATTTGATT
     1561 AAGAAGCGAG TAGTAGGGCT GCACGATTCT GGCTAAAATG AAAATCACGT TTTTTTGTTG
     1621 TTGTTTTTTT TTTAATCAAG ATCGCGATTT TCTCACAATT CTATAGATGT AGAATAAAGG
     1681 TTTATATGAG AAGGCTATTA TTATTATTGT TAATTTTCAA ATATATGGTA AAACAACATT
     1741 AGCATTAGGC CTGTGTCATT CTAACGTTTT GTATAGGCTT GGAATGGTGG ACTGGTTCAT
     1801 GTCTTTAACA ACATTATTAG AAAATTTTTT TCACTGGTAA AATTAAACCA GTAGTATCGT
     1861 CATTAATGGT CTATCTACAA TAGATAATGT TACATGTGGA AAATTAACTA AAATGCTCAC
     1921 ATTCACATGT TTGTGCAATA ATAGACCTTT TGATTTGAAT AGTTTTGTGG AGCCCTTTGT
     1981 GTTGAATTCA TGCCTTTTAT GGTAACCTGT TGCATGTTTT CTGACGCTTT AGTTCGAGTG
     2041 CATATCTGAA TCAGTTCATT TTTGTTCCTG TCAATATAAT TTAGTAGCTA TAACAACCAC
     2101 AACGATCTCT TTAAAAGAAA ATAACAATAG TTTAAAAAAT GAGCAACAGG AAACATTAAA
     2161 ACAATTTTAT ATACATCAAA TAGCCAAATT TTGCTGGAAA AATGCTCTTT TGGTAACATA
     2221 TTTCATTCGG TATAATTTGT ATCTTTATTT TAAAGTATTT TTGTTGGTCA GTTTTCTACA
     2281 AAATAAACGA AAAGAACGAA TGCATTTTAG CTGAAGTGAT GTGCAAATAC TTCTTCAATA
     2341 ATAAGGGAAT TATGAATTAA ATTCAAGTAA ACCTATTATA ACATAAAATA TAGTATTTCT
     2401 AATAATTTTA TTTATTTAAT AGATTTGAGT TTGAATTACA GTATCACAAT ACTATTTGAT
     2461 TCCACAATAC TTCAACTGGT ATAGTATCTT AACGTAAATT AATAGTATCG CGACAACCCT
     2521 AATAAATATA GTATGGGACA CGTAACAGCA TTTGGAGGTG TCCACATTGC TGAGCAACTT
     2581 GCCTAAAACA ATGTGAAGAC TTGTGCGACT GCCCTTACGC TTCTCTCCTG ACTTAATATA
     2641 CGTAGGTGAA TCGTACAACA GCTGGATTAA GATCATGTGT AGGGTCGAAT CAAGATCACG
     2701 TTCTTTTATC GATTAATCGT GCAGCCCTAG CAAGTAAGCA TTTACTCTTG GTTTTAGTTT
     2761 TTAAGTGACA TACGCTGTAG TTTATTCACT GGTAATCACT ATTAGTTGAT GATAACGTCA
     2821 TAGCATGCTG AGGATTAGTA AAATGGCGGT TGGTATTGAT GTGCGACTAG CCATGCTGAA
     2881 ATGCATATAT ATGTTTCATA AGCACTGTGT CAGTTTGTCC TAGTTTGTAC TGTGCAAAAT
     2941 GAAGTTCTGG GCTCAAAATA GTCGACTCAG ATCAAAACGT CTGTCCCAAA TAGGCCAAAA
     3001 TTTGGCTCAG TAGCTTAGAA TACGCAGGTG TTGAAGAACT TCATTCAGTA CCTGTTTCAA
     3061 GGTTGCTAAA ACTGTACTGG ACAGAAAGAA TAGACTTCTC TCTTCCTAAA TAGAACTGTG
     3121 TTTGTTTTCA TACCTCTAAT ATTGCATTCT CCATCAGGTA ATGTTGTCTC AAACTAGAGC
     3181 TGTGGGTAGA TTATTCCTAG TAGCAGAACA TGTAGATTTT AACTCAACGT GTAGAAAATT
     3241 AAGTGGCATA AAGCAATTAT CAAAGCATTG TAATGTAGAT AAATACCTCA ATGACTGGAA
     3301 TGCAAACTAT ATATTTTTGA ATATACTCGA AAAAATATGC AAGCCATGAT GTGTATTAAG
     3361 TTCATCTTTT AGAAGCAATA ATCAGTTTAT GCATGAGTTA AAGTACCGGA ACAGTTTAGT
     3421 GGTGTTTGTA ATATCTGTAG CATATCTGTG ACAGTGACAA GTGTTTGATC CTGAATATCT
     3481 CATTGCTCAT AATTAAAAGT TTTCCATTCC TCCATTTTTC ATGGACACCA AATAAATATG
     3541 TTAAGGTAGC ACTGGGGGTC TGACTAATAA AGAGGATTTT TTGGGTGGGT TGACGAAAGT
     3601 TAGAAGAATC ATCTACATAT GCAGGGCTTT TGCTCTTATT AAATTTGCAT GTTTACCTAA
     3661 TCATTGTGGA AAGCACATAA GCTGTATGTT TATTGACAGC TTATTATCAT TAACAGCAAT
     3721 ATGAGCAGTG TTCTGGGTAG CAATTTGTAA TACTGATGAC TCATTATCCT CATGAAGCCT
     3781 GGACAAACAT TTTACCACTT TACATTTACA AACCCCATTT GGAGTAAAGT ATTTTTTAAA
     3841 GAGTGCAAAA AAAACCTGAT GCATGGTAGA AATGGATAAG AAATGTTTTG TGCTGCATGC
     3901 AATAATTGAG CTTTGCTTGA AAATGTTTAT GCAGAAATGT GATGACACTA AATCTATGAG
     3961 TGGACCAGTG TTGTGACTTT CTTTTTAAAT GCATGGAATC CCAAAGTTGA TCTCTACTGT
     4021 AAATTATTCA CAGACGTGTT CATTGAGAAA TGTTTGATTA CTGTATGATG GAATTGTAAC
     4081 AAGTTTGTTC TTCAAGAGGC AAAGTCAGAT GCAGTGTTTT AGCAAAGTCT TAACAATTGT
     4141 GAGTTGAAAC GGGAAAAACT ATTTGTGTTA TGTTCAATGC AAATAATATT GCAGAATATA
     4201 AGTTAATATG CTTTGCAGAC CTGATTTGCG TTGCTGATTT TGCCTCTGAA TGTGAAACTC
     4261 TATGCTTAGT CTGATCTATG CACTACAGAA GCGTCCCGCA TGGTTTTGTA CAAAATATTA
     4321 AATTTTAGCA ATAAAAAAAA GCAG   
//
