# Supplementary material for: Individual long non-coding RNAs have no overt functions in zebrafish embryogenesis, viability and fertility
Source: eLife. 2019 Jan 8;8:e40815. doi: 10.7554/eLife.40815 (PMC6347452; doi:10.7554/eLife.40815)
Supplement: Supplementary file 1. [file elife-40815-supp1.zip › Supplemantary file 1/Cyrano TSS del.ape]

LOCUS       Cyrano_big_del__         653 bp ds-DNA     linear       22-APR-2018
DEFINITION  .
ACCESSION   
VERSION     
SOURCE      .
  ORGANISM  .
COMMENT     
COMMENT     
COMMENT     ApEinfo:methylated:1
FEATURES             Location/Qualifiers
     misc_feature    75..95
                     /locus_tag="gTSS"
                     /label="gTSS"
                     /ApEinfo_label="gTSS"
                     /ApEinfo_fwdcolor="#00ff00"
                     /ApEinfo_revcolor="green"
                     /ApEinfo_graphicformat="arrow_data {{0 1 2 0 0 -1} {} 0}
                     width 5 offset 0"
     misc_feature    396..418
                     /locus_tag="gTSS-2"
                     /label="gTSS-2"
                     /ApEinfo_label="gTSS-2"
                     /ApEinfo_fwdcolor="#00ff00"
                     /ApEinfo_revcolor="green"
                     /ApEinfo_graphicformat="arrow_data {{0 1 2 0 0 -1} {} 0}
                     width 5 offset 0"
     misc_feature    378..399
                     /locus_tag="TSS del-internal R"
                     /label="TSS del-internal R"
                     /ApEinfo_label="TSS del-internal R"
                     /ApEinfo_fwdcolor="#20fefe"
                     /ApEinfo_revcolor="green"
                     /ApEinfo_graphicformat="arrow_data {{0 1 2 0 0 -1} {} 0}
                     width 5 offset 0"
     misc_feature    105..124
                     /locus_tag="TSS del-internal F "
                     /label="TSS del-internal F "
                     /ApEinfo_label="TSS del-internal F "
                     /ApEinfo_fwdcolor="#20fefe"
                     /ApEinfo_revcolor="green"
                     /ApEinfo_graphicformat="arrow_data {{0 1 2 0 0 -1} {} 0}
                     width 5 offset 0"
     misc_feature    1..88
                     /locus_tag="In-TSS deletion"
                     /label="In-TSS deletion"
                     /ApEinfo_label="In-TSS deletion"
                     /ApEinfo_fwdcolor="#fefe0a"
                     /ApEinfo_revcolor="green"
                     /ApEinfo_graphicformat="arrow_data {{0 1 2 0 0 -1} {} 0}
                     width 5 offset 0"
     misc_feature    57..301
                     /locus_tag="Exon"
                     /label="Exon"
                     /ApEinfo_label="Exon"
                     /ApEinfo_fwdcolor="#cc66ff"
                     /ApEinfo_revcolor="green"
                     /ApEinfo_graphicformat="arrow_data {{0 1 2 0 0 -1} {} 0}
                     width 5 offset 0"
     misc_feature    1..28
                     /locus_tag="Fw"
                     /label="Fw"
                     /ApEinfo_label="Fw"
                     /ApEinfo_fwdcolor="#20fefe"
                     /ApEinfo_revcolor="green"
                     /ApEinfo_graphicformat="arrow_data {{0 1 2 0 0 -1} {} 0}
                     width 5 offset 0"
     misc_feature    415..653
                     /locus_tag="In TSS del"
                     /label="In TSS del"
                     /ApEinfo_label="In TSS del"
                     /ApEinfo_fwdcolor="#fefe0a"
                     /ApEinfo_revcolor="green"
                     /ApEinfo_graphicformat="arrow_data {{0 1 2 0 0 -1} {} 0}
                     width 5 offset 0"
     misc_feature    624..653
                     /locus_tag="Re"
                     /label="Re"
                     /ApEinfo_label="Re"
                     /ApEinfo_fwdcolor="#20fefe"
                     /ApEinfo_revcolor="green"
                     /ApEinfo_graphicformat="arrow_data {{0 1 2 0 0 -1} {} 0}
                     width 5 offset 0"
ORIGIN
        1 CTCTTCAATT TTACCCTCGT CCAAGAGGGC GGTTGTTGTT TGTGTGAGTG ATGGCTCGGC
       61 TGTCCAATAA GAGCAAAGAT ATCGATGTGC ACGGGTGTGC GCCGGAAGAG CAGCGCCGCA
      121 GTAGCAGCAC ACGGGACCGA AATGGCGTAA CGCGCAGTCG AGCACCGCAG CAGCGCAGAG
      181 GGGCCAGGCT CAGCGAACAC CACAGAGCCT GGCCCGAACA ACTTCAACCA GCAAATTTGT
      241 TGAAAATTAC TCTTCACTCC AGTCCACATG TTTCCAAACC AGCACGAGAT CACCGCTGAC
      301 GGTAAGTGCG GGATGAGTGT TGACGTGCAC TACAGGAGCT TGTCTTTGTC TAATCTTTGT
      361 GTTGCAGTTT CGCATTCCAG CACTTGCGTC ACTCGGTAGA TGGTCAGGCA TTGTGCGGGA
      421 GTAGAGATGT ACAATTGCTC ATGCACTGAT ATTGATTTGT ATTATCTTTT AAGTTACTTT
      481 GTGATTTTTA CTCCGTAAAT GTTCTGTGTA AATAATGGAT GCGTTATTAA ACAACAATGC
      541 AAAATTCATT GAACCTGCTT TGTCTTGTTA AAACAGTGCC CCTCATTTGT CATATCAAGA
      601 AGAGAAAAGA ACAGTCCTGA AGGGAACACA CGACCAGGTA GGTCATCAAA AAC
//
