# Supplementary material for: Individual long non-coding RNAs have no overt functions in zebrafish embryogenesis, viability and fertility
Source: eLife. 2019 Jan 8;8:e40815. doi: 10.7554/eLife.40815 (PMC6347452; doi:10.7554/eLife.40815)
Supplement: Supplementary file 1. [file elife-40815-supp1.zip › Supplemantary file 1/gas-deletion.ape]

LOCUS       gas_deletion             870 bp ds-DNA     linear       22-APR-2018
DEFINITION  .
ACCESSION   
VERSION     
SOURCE      .
  ORGANISM  .
COMMENT     >8 dna:chromosome chromosome:Zv9:8:17132330:17133330:-1
COMMENT     ApEinfo:methylated:1
FEATURES             Location/Qualifiers
     misc_feature    620..870
                     /locus_tag="In"
                     /label="In"
                     /ApEinfo_label="In"
                     /ApEinfo_fwdcolor="#fefe0a"
                     /ApEinfo_revcolor="green"
                     /ApEinfo_graphicformat="arrow_data {{0 1 2 0 0 -1} {} 0}
                     width 5 offset 0"
     misc_feature    1..323
                     /locus_tag="In(1)"
                     /label="In(1)"
                     /ApEinfo_label="In"
                     /ApEinfo_fwdcolor="#fefe0a"
                     /ApEinfo_revcolor="green"
                     /ApEinfo_graphicformat="arrow_data {{0 1 2 0 0 -1} {} 0}
                     width 5 offset 0"
     misc_feature    complement(323..323)
                     /locus_tag="G1"
                     /label="G1"
                     /ApEinfo_label="G1"
                     /ApEinfo_fwdcolor="#00ff00"
                     /ApEinfo_revcolor="green"
                     /ApEinfo_graphicformat="arrow_data {{0 1 2 0 0 -1} {} 0}
                     width 5 offset 0"
     misc_feature    598..619
                     /locus_tag="G1(1)"
                     /label="G1(1)"
                     /ApEinfo_label="G1"
                     /ApEinfo_fwdcolor="#00ff00"
                     /ApEinfo_revcolor="green"
                     /ApEinfo_graphicformat="arrow_data {{0 1 2 0 0 -1} {} 0}
                     width 5 offset 0"
     misc_feature    515..537
                     /locus_tag="G2"
                     /label="G2"
                     /ApEinfo_label="G2"
                     /ApEinfo_fwdcolor="#00ff00"
                     /ApEinfo_revcolor="green"
                     /ApEinfo_graphicformat="arrow_data {{0 1 2 0 0 -1} {} 0}
                     width 5 offset 0"
     misc_feature    474..496
                     /locus_tag="G3"
                     /label="G3"
                     /ApEinfo_label="G3"
                     /ApEinfo_fwdcolor="#00ff00"
                     /ApEinfo_revcolor="green"
                     /ApEinfo_graphicformat="arrow_data {{0 1 2 0 0 -1} {} 0}
                     width 5 offset 0"
     misc_feature    complement(325..347)
                     /locus_tag="G4"
                     /label="G4"
                     /ApEinfo_label="G4"
                     /ApEinfo_fwdcolor="#ff0000"
                     /ApEinfo_revcolor="#ff0000"
                     /ApEinfo_graphicformat="arrow_data {{0 1 2 0 0 -1} {} 0}
                     width 5 offset 0"
     misc_feature    733..755
                     /locus_tag="G5"
                     /label="G5"
                     /ApEinfo_label="G5"
                     /ApEinfo_fwdcolor="#ff0000"
                     /ApEinfo_revcolor="#ff0000"
                     /ApEinfo_graphicformat="arrow_data {{0 1 2 0 0 -1} {} 0}
                     width 5 offset 0"
     misc_feature    complement(756..778)
                     /locus_tag="G6"
                     /label="G6"
                     /ApEinfo_label="G6"
                     /ApEinfo_fwdcolor="#ff0000"
                     /ApEinfo_revcolor="#ff0000"
                     /ApEinfo_graphicformat="arrow_data {{0 1 2 0 0 -1} {} 0}
                     width 5 offset 0"
     misc_feature    complement(756..778)
                     /locus_tag="G6(1)"
                     /label="G6(1)"
                     /ApEinfo_label="G6"
                     /ApEinfo_fwdcolor="#ff0000"
                     /ApEinfo_revcolor="#ff0000"
                     /ApEinfo_graphicformat="arrow_data {{0 1 2 0 0 -1} {} 0}
                     width 5 offset 0"
     misc_feature    1..24
                     /locus_tag="Fw"
                     /label="Fw"
                     /ApEinfo_label="Fw"
                     /ApEinfo_fwdcolor="#20fefe"
                     /ApEinfo_revcolor="green"
                     /ApEinfo_graphicformat="arrow_data {{0 1 2 0 0 -1} {} 0}
                     width 5 offset 0"
     misc_feature    851..870
                     /locus_tag="Re"
                     /label="Re"
                     /ApEinfo_label="Re"
                     /ApEinfo_fwdcolor="#20fefe"
                     /ApEinfo_revcolor="green"
                     /ApEinfo_graphicformat="arrow_data {{0 1 2 0 0 -1} {} 0}
                     width 5 offset 0"
     misc_feature    493..514
                     /locus_tag="F-internal"
                     /label="F-internal"
                     /ApEinfo_label="F-internal"
                     /ApEinfo_fwdcolor="#20fefe"
                     /ApEinfo_revcolor="green"
                     /ApEinfo_graphicformat="arrow_data {{0 1 2 0 0 -1} {} 0}
                     width 5 offset 0"
     misc_feature    493..515
                     /locus_tag="Exon1"
                     /label="Exon1"
                     /ApEinfo_label="Exon1"
                     /ApEinfo_fwdcolor="#cc66ff"
                     /ApEinfo_revcolor="green"
                     /ApEinfo_graphicformat="arrow_data {{0 1 2 0 0 -1} {} 0}
                     width 5 offset 0"
ORIGIN
        1 AAACGCATAG ATTAGTAAAG TGCATATATA TATATATATA TATATATCAT TATTTGTTAA
       61 TTAAAAAGGT TATATGAAAA GGAATTGATC ATAGAGATTT TTATTTTCAT CAGAATTCAT
      121 TAAATGGCTC CCCAATGTCC TCATTTAACT GGTATTACTA ATAAGAGTTG TGTGTACCTA
      181 ACTAATGTAT TAACCACTGC TACACCTACT ACAGTAATAG AACTGTTGAA ACGAATAAGT
      241 ATTAACATTG CTTTTACCGT TTATCTGCAT TCAAGTAACA TGTCAGTAAG CATTACAAGC
      301 AATGATTACA AGCCTTACAA CGCGCCCCCG AGGCCTGTAG CACGTGGAAG ACATTTTGAA
      361 TGAATATGAA TAACTTATTG CAAAACAACA TCGGCTTTAA GTATAAACCA ATATTACATA
      421 ATGGAAATAC TGTTTAATAC GACATTAAAG CCTCAAACAC TACAATAAAA TAAGTTAAAT
      481 AGTTATTAAT ACCTGGCTAC TCAGAGGATC ACCGCGGAAG AATGAGACCG AATGAGGGAA
      541 TCGCTTTGCC TTTTATACTT CTCCAGCGCA AAGGTTTCTG GGAAATTCCA CTGCTTATAT
      601 GGTAGGTGGA CACGCGGTGA CGCTAAAATA CAACTTTATG CAAGTTTTTC TTAGAAATTG
      661 TAACCTGTTT TGACCTTAAA TCATTAACTA AAGCTGTTGA CAAACACGTA TTTGTATTCC
      721 ATTTAATAAT CGCGTGGTTT GACTGCTGCT TAAGGCCTCG TGTTTACTTG TATGATGAAG
      781 AATATGTTGG TAGGGACATC TGAGAAAATC TGATGAATGC CAACATTTCT GACATGTAGC
      841 AATTAAAATA TGCTGACTCC TGTTTGTTCA   
//
