# Supplementary material for: Individual long non-coding RNAs have no overt functions in zebrafish embryogenesis, viability and fertility
Source: eLife. 2019 Jan 8;8:e40815. doi: 10.7554/eLife.40815 (PMC6347452; doi:10.7554/eLife.40815)
Supplement: Supplementary file 1. [file elife-40815-supp1.zip › Supplemantary file 1/gas5-qPCRs.ape]

LOCUS       gas5_ENSDART0000         799 bp ds-DNA     linear       22-APR-2018
DEFINITION  .
ACCESSION   
VERSION     
SOURCE      .
  ORGANISM  .
COMMENT     
COMMENT     ApEinfo:methylated:1
FEATURES             Location/Qualifiers
     misc_feature    1..23
                     /locus_tag="E"
                     /label="E"
                     /ApEinfo_label="E"
                     /ApEinfo_fwdcolor="cyan"
                     /ApEinfo_revcolor="green"
                     /ApEinfo_graphicformat="arrow_data {{0 1 2 0 0 -1} {} 0}
                     width 5 offset 0"
     misc_feature    65..98
                     /locus_tag="E(1)"
                     /label="E(1)"
                     /ApEinfo_label="E"
                     /ApEinfo_fwdcolor="cyan"
                     /ApEinfo_revcolor="green"
                     /ApEinfo_graphicformat="arrow_data {{0 1 2 0 0 -1} {} 0}
                     width 5 offset 0"
     misc_feature    130..158
                     /locus_tag="E(2)"
                     /label="E(2)"
                     /ApEinfo_label="E"
                     /ApEinfo_fwdcolor="cyan"
                     /ApEinfo_revcolor="green"
                     /ApEinfo_graphicformat="arrow_data {{0 1 2 0 0 -1} {} 0}
                     width 5 offset 0"
     misc_feature    212..256
                     /locus_tag="E(3)"
                     /label="E(3)"
                     /ApEinfo_label="E"
                     /ApEinfo_fwdcolor="cyan"
                     /ApEinfo_revcolor="green"
                     /ApEinfo_graphicformat="arrow_data {{0 1 2 0 0 -1} {} 0}
                     width 5 offset 0"
     misc_feature    288..340
                     /locus_tag="E(4)"
                     /label="E(4)"
                     /ApEinfo_label="E"
                     /ApEinfo_fwdcolor="cyan"
                     /ApEinfo_revcolor="green"
                     /ApEinfo_graphicformat="arrow_data {{0 1 2 0 0 -1} {} 0}
                     width 5 offset 0"
     misc_feature    376..424
                     /locus_tag="E(5)"
                     /label="E(5)"
                     /ApEinfo_label="E"
                     /ApEinfo_fwdcolor="cyan"
                     /ApEinfo_revcolor="green"
                     /ApEinfo_graphicformat="arrow_data {{0 1 2 0 0 -1} {} 0}
                     width 5 offset 0"
     misc_feature    463..522
                     /locus_tag="E(6)"
                     /label="E(6)"
                     /ApEinfo_label="E"
                     /ApEinfo_fwdcolor="cyan"
                     /ApEinfo_revcolor="green"
                     /ApEinfo_graphicformat="arrow_data {{0 1 2 0 0 -1} {} 0}
                     width 5 offset 0"
     misc_feature    523..549
                     /locus_tag="E(7)"
                     /label="E(7)"
                     /ApEinfo_label="E"
                     /ApEinfo_fwdcolor="cyan"
                     /ApEinfo_revcolor="green"
                     /ApEinfo_graphicformat="arrow_data {{0 1 2 0 0 -1} {} 0}
                     width 5 offset 0"
     misc_feature    24..64
                     /locus_tag="E(8)"
                     /label="E(8)"
                     /ApEinfo_label="E"
                     /ApEinfo_fwdcolor="#fdcc65"
                     /ApEinfo_revcolor="green"
                     /ApEinfo_graphicformat="arrow_data {{0 1 2 0 0 -1} {} 0}
                     width 5 offset 0"
     misc_feature    99..129
                     /locus_tag="E(9)"
                     /label="E(9)"
                     /ApEinfo_label="E"
                     /ApEinfo_fwdcolor="#fdcc65"
                     /ApEinfo_revcolor="green"
                     /ApEinfo_graphicformat="arrow_data {{0 1 2 0 0 -1} {} 0}
                     width 5 offset 0"
     misc_feature    159..211
                     /locus_tag="E(10)"
                     /label="E(10)"
                     /ApEinfo_label="E"
                     /ApEinfo_fwdcolor="#fdcc65"
                     /ApEinfo_revcolor="green"
                     /ApEinfo_graphicformat="arrow_data {{0 1 2 0 0 -1} {} 0}
                     width 5 offset 0"
     misc_feature    257..287
                     /locus_tag="E(11)"
                     /label="E(11)"
                     /ApEinfo_label="E"
                     /ApEinfo_fwdcolor="#fdcc65"
                     /ApEinfo_revcolor="green"
                     /ApEinfo_graphicformat="arrow_data {{0 1 2 0 0 -1} {} 0}
                     width 5 offset 0"
     misc_feature    341..375
                     /locus_tag="E(12)"
                     /label="E(12)"
                     /ApEinfo_label="E"
                     /ApEinfo_fwdcolor="#fdcc65"
                     /ApEinfo_revcolor="green"
                     /ApEinfo_graphicformat="arrow_data {{0 1 2 0 0 -1} {} 0}
                     width 5 offset 0"
     misc_feature    426..462
                     /locus_tag="E(13)"
                     /label="E(13)"
                     /ApEinfo_label="E"
                     /ApEinfo_fwdcolor="#fdcc65"
                     /ApEinfo_revcolor="green"
                     /ApEinfo_graphicformat="arrow_data {{0 1 2 0 0 -1} {} 0}
                     width 5 offset 0"
     misc_feature    550..799
                     /locus_tag="E(14)"
                     /label="E(14)"
                     /ApEinfo_label="E"
                     /ApEinfo_fwdcolor="#fdcc65"
                     /ApEinfo_revcolor="green"
                     /ApEinfo_graphicformat="arrow_data {{0 1 2 0 0 -1} {} 0}
                     width 5 offset 0"
     misc_feature    393..549
                     /locus_tag="q-Down"
                     /label="q-Down"
                     /ApEinfo_label="q-Down"
                     /ApEinfo_fwdcolor="#fb0106"
                     /ApEinfo_revcolor="green"
                     /ApEinfo_graphicformat="arrow_data {{0 1 2 0 0 -1} {} 0}
                     width 5 offset 0"
     misc_feature    100..203
                     /locus_tag="q-Up"
                     /label="q-Up"
                     /ApEinfo_label="q-Up"
                     /ApEinfo_fwdcolor="#ff00ff"
                     /ApEinfo_revcolor="green"
                     /ApEinfo_graphicformat="arrow_data {{0 1 2 0 0 -1} {} 0}
                     width 5 offset 0"
ORIGIN
        1 GCGGTGATCC TCTGAGTAGC CAGGTCGAGT CTTTCAATTA TCTTAGGCTA ATGTGGAACA
       61 GCAGATCCTG AGTCTCAAGT GTTAAAAATA AACACCAGGA CTCTGCTGTT GGTCTGAATC
      121 ATCTCCAAGG GTCATGTGCT CTGCAGTTCA ACTTGAAGGT TGCCTAAAAA GGTGGATCAA
      181 GCTGTATGGA GATGGCGTCA GTTGACTTGA GGTTCCCCAA GAAGATTGAA AATGTATGAA
      241 GACTCCAGCT GATATGCAAG ATGTCTGCAT GTGGCCAATC GTTTCAGATT TTCTGACTTA
      301 AAATGGAGAT GAATGACCCG TCATTAAAGT AGTCTTCATG GACTCCCATC CAGTATCTTC
      361 ATGACTGCCA TCCTTGTACA GTGGCCAGCT CTCCATAGTG CAATATGAAG AATGTTACTT
      421 GGAGGTGTCC AAAGGGCTTC AGCCTCTGCA GTTTTGAAAA GGGATGAAGT TGAGTTCATC
      481 TGGTTGACTT TTTGGGTGAA GTTTCAGTTG CCCCTCCCTT TGTTCAAAGG GCCTCATCCT
      541 CTGTAAAAGA ATGAAGTTGT GTGCATCTGC TTGACTGAGG ATTTTTTTCA ATGGAAATGT
      601 GTTTTTTTTT TTTATGACTT TAATAAATTG CTATTAATCT GAAGTTGGTG TGTGAGTTAA
      661 TCTGCATTAA GTGTGGTATC TTTCAATGTA TTGCACGGAT AGTTGCAAGT ATGATTTAAA
      721 TAGTTAATGT AAACTCTTGA GTGGATTTTA TTTTTTATTT TTTTCTCAAG ACCATAAACC
      781 ACACACACAC ACTGTTCCC    
//
