# Supplementary material for: Individual long non-coding RNAs have no overt functions in zebrafish embryogenesis, viability and fertility
Source: eLife. 2019 Jan 8;8:e40815. doi: 10.7554/eLife.40815 (PMC6347452; doi:10.7554/eLife.40815)
Supplement: Supplementary file 1. [file elife-40815-supp1.zip › Supplemantary file 1/libra-lnc7620-deletion.ape]

LOCUS       3H1_1_deletion           950 bp ds-DNA     linear       26-AUG-2017
DEFINITION  .
ACCESSION   
VERSION     
SOURCE      .
  ORGANISM  .
COMMENT     >10 dna:chromosome chromosome:Zv9:10:1744600:1745600:-1
COMMENT     ApEinfo:methylated:1
FEATURES             Location/Qualifiers
     misc_feature    433..531
                     /label=Inverted
                     /ApEinfo_fwdcolor=#ff00ff
                     /ApEinfo_revcolor=green
                     /ApEinfo_graphicformat=arrow_data {{0 1 2 0 0 -1} {} 0}
                     width 5 offset 0
     misc_feature    complement(364..386)
                     /label=G1
                     /ApEinfo_fwdcolor=#00ff00
                     /ApEinfo_revcolor=green
                     /ApEinfo_graphicformat=arrow_data {{0 1 2 0 0 -1} {} 0}
                     width 5 offset 0
     misc_feature    417..439
                     /label=G2
                     /ApEinfo_fwdcolor=#00ff00
                     /ApEinfo_revcolor=green
                     /ApEinfo_graphicformat=arrow_data {{0 1 2 0 0 -1} {} 0}
                     width 5 offset 0
     misc_feature    451..473
                     /label=G3
                     /ApEinfo_fwdcolor=#00ff00
                     /ApEinfo_revcolor=green
                     /ApEinfo_graphicformat=arrow_data {{0 1 2 0 0 -1} {} 0}
                     width 5 offset 0
     misc_feature    complement(666..688)
                     /label=G4
                     /ApEinfo_fwdcolor=#ff0000
                     /ApEinfo_revcolor=#ff0000
                     /ApEinfo_graphicformat=arrow_data {{0 1 2 0 0 -1} {} 0}
                     width 5 offset 0
     misc_feature    complement(699..721)
                     /label=G5
                     /ApEinfo_fwdcolor=#ff0000
                     /ApEinfo_revcolor=#ff0000
                     /ApEinfo_graphicformat=arrow_data {{0 1 2 0 0 -1} {} 0}
                     width 5 offset 0
     misc_feature    complement(892..914)
                     /label=G6
                     /ApEinfo_fwdcolor=#ff0000
                     /ApEinfo_revcolor=#ff0000
                     /ApEinfo_graphicformat=arrow_data {{0 1 2 0 0 -1} {} 0}
                     width 5 offset 0
     misc_feature    complement(901..950)
                     /label=in
                     /ApEinfo_fwdcolor=cyan
                     /ApEinfo_revcolor=#00ffff
                     /ApEinfo_graphicformat=arrow_data {{0 1 2 0 0 -1} {} 0}
                     width 5 offset 0
     misc_feature    1..164
                     /label=in(1)
                     /ApEinfo_label=in
                     /ApEinfo_fwdcolor=cyan
                     /ApEinfo_revcolor=green
                     /ApEinfo_graphicformat=arrow_data {{0 1 2 0 0 -1} {} 0}
                     width 5 offset 0
     misc_feature    1..27
                     /label=F
                     /ApEinfo_fwdcolor=#ffff00
                     /ApEinfo_revcolor=green
                     /ApEinfo_graphicformat=arrow_data {{0 1 2 0 0 -1} {} 0}
                     width 5 offset 0
     misc_feature    926..950
                     /label=R
                     /ApEinfo_fwdcolor=#ffff00
                     /ApEinfo_revcolor=green
                     /ApEinfo_graphicformat=arrow_data {{0 1 2 0 0 -1} {} 0}
                     width 5 offset 0
     misc_feature    532..552
                     /label=F-internal
                     /ApEinfo_fwdcolor=#ffff00
                     /ApEinfo_revcolor=green
                     /ApEinfo_graphicformat=arrow_data {{0 1 2 0 0 -1} {} 0}
                     width 5 offset 0
     misc_feature    508..759
                     /label=Exon
                     /ApEinfo_fwdcolor=#cc66ff
                     /ApEinfo_revcolor=green
                     /ApEinfo_graphicformat=arrow_data {{0 1 2 0 0 -1} {} 0}
                     width 5 offset 0
ORIGIN
        1 GTAGCATGAT CGCCTCACAG CAAGAAGGCT GCTGGTTAAT AGTCAGAAGT GTATGTGTGA
       61 ATGGGTGTGT ATGGATGTTT CCCATTGAGG GGTTGCGGCT GGAAGGGCAT CTTCTGTGTA
      121 AAACATATGC TGGATGAGTT GGCGGTTCAT TCCGCTGTGG CGACCCCAGA TTAATAAAGG
      181 AACTAAGTCG AAAAGAAAAT GAATGAATGA ATTACTGACT GTTTAACTCT TTATTCACAA
      241 TGAAACAGCT CCAGATGAAC TTATTTAGTT ATTTTGATAG AATATTTATT GTAATATTAA
      301 TTTGGTGATT TTTGGGGGCA TATACCTTAT TTTTACATCC CAATGTTGAC AGATATGAAC
      361 TCACCCAAAC ACTGATCATG TCAGAATTAA ATTTTTGGGT GAACTATCCC TTTAAAAAAG
      421 TCGATTTCCG CGGACTTGGC AACCCTGAAT CCGACGCCCG CACGCAGAAG GGGAGGAGCC
      481 TCACACGCCC CCGCCCACCG TCGGGTAATC ATCGGTCTGT CTGAACCGAA CTGCAGTGCA
      541 GAGCCGGAAT GGGGGGCTTG GCCCCGGTCC AGCACGGTCA AAATTAGCTC TCTGTTGAAT
      601 TACATGCAGT CAGCCAGTGG AAGCGGCTGA GCTCCAGTCC GGCAGCCTTG TATGGGGAGT
      661 CCAAACCCCG CAAGGCTGCC GCTCGGCTCC GCGTTCGTCC ACAGACGCCT TTTCCAGCAG
      721 CAACTTTACA GCGACAGGAC AAGAACAAAG GCTTCACCAG TAAGTAAACC TCCACACATT
      781 CGCCAAAAGT TCAGAAACAC ACATACTAGT CGATTTAGGC TAACCGGGAG TTGTTTAATG
      841 CTAGCTAGTG AGTCTTTTAG CACTCCTCGA ATCGAAGCTA ATGTGATATT CCCGCTCCAA
      901 AACTGCACAC AGACCGCATG GAGAGCTGCT GTTAAACCCC GAAAAGCAGG 
//
