# Supplementary material for: Individual long non-coding RNAs have no overt functions in zebrafish embryogenesis, viability and fertility
Source: eLife. 2019 Jan 8;8:e40815. doi: 10.7554/eLife.40815 (PMC6347452; doi:10.7554/eLife.40815)
Supplement: Supplementary file 1. [file elife-40815-supp1.zip › Supplemantary file 1/libra-lnc7620-qPCR.ape]

LOCUS       3H_Q                     298 bp ds-DNA     linear       22-APR-2018
DEFINITION  .
ACCESSION   
VERSION     
SOURCE      .
  ORGANISM  .
COMMENT     
COMMENT     
COMMENT     ApEinfo:methylated:1
FEATURES             Location/Qualifiers
     misc_feature    50..298
                     /locus_tag="E3"
                     /label="E3"
                     /ApEinfo_label="E3"
                     /ApEinfo_fwdcolor="#cc66fe"
                     /ApEinfo_revcolor="green"
                     /ApEinfo_graphicformat="arrow_data {{0 1 2 0 0 -1} {} 0}
                     width 5 offset 0"
     misc_feature    1..49
                     /locus_tag="E2"
                     /label="E2"
                     /ApEinfo_label="E2"
                     /ApEinfo_fwdcolor="#fdcc65"
                     /ApEinfo_revcolor="green"
                     /ApEinfo_graphicformat="arrow_data {{0 1 2 0 0 -1} {} 0}
                     width 5 offset 0"
     misc_feature    1..23
                     /locus_tag="q-F"
                     /label="q-F"
                     /ApEinfo_label="q-F"
                     /ApEinfo_fwdcolor="#fb0106"
                     /ApEinfo_revcolor="green"
                     /ApEinfo_graphicformat="arrow_data {{0 1 2 0 0 -1} {} 0}
                     width 5 offset 0"
     misc_feature    260..296
                     /locus_tag="q-R"
                     /label="q-R"
                     /ApEinfo_label="q-R"
                     /ApEinfo_fwdcolor="#fb0106"
                     /ApEinfo_revcolor="green"
                     /ApEinfo_graphicformat="arrow_data {{0 1 2 0 0 -1} {} 0}
                     width 5 offset 0"
ORIGIN
        1 gtcccgtttt caggatgacg tcgactggag caatggggga tcccattaga gtcgacagct
       61 gtgttcctga acccgccgga gcacagagga acgtccacca gacatccaca ttccctctgt
      121 ctgatgctgg ataaagaacg gccctcagga ggggggggaa gcgtattctc cgtgtatatt
      181 gttttttatt tcctaaaatc atgtatatcc ttattttgta tggttctggc gtgcggtaca
      241 ggtgaaatat gatgctgggg ctcttccctc atctatgtga ttaataacat ttagacaa
//
