# Supplementary material for: Individual long non-coding RNAs have no overt functions in zebrafish embryogenesis, viability and fertility
Source: eLife. 2019 Jan 8;8:e40815. doi: 10.7554/eLife.40815 (PMC6347452; doi:10.7554/eLife.40815)
Supplement: Supplementary file 1. [file elife-40815-supp1.zip › Supplemantary file 1/lnc-phox2bb-deletions.ape]

LOCUS       lnc_phox2bb_dele        1979 bp ds-DNA     linear       22-APR-2018
DEFINITION  .
ACCESSION   
VERSION     
SOURCE      .
  ORGANISM  .
COMMENT     >14 dna:chromosome chromosome:Zv9:14:14929000:14930000:-1
COMMENT     
COMMENT     ApEinfo:methylated:1
FEATURES             Location/Qualifiers
     misc_feature    1472..1979
                     /locus_tag="In genebody del."
                     /label="In genebody del."
                     /ApEinfo_label="In genebody del."
                     /ApEinfo_fwdcolor="#fefe0a"
                     /ApEinfo_revcolor="green"
                     /ApEinfo_graphicformat="arrow_data {{0 1 2 0 0 -1} {} 0}
                     width 5 offset 0"
     misc_feature    148..170
                     /locus_tag="G1"
                     /label="G1"
                     /ApEinfo_label="G1"
                     /ApEinfo_fwdcolor="#00ff00"
                     /ApEinfo_revcolor="green"
                     /ApEinfo_graphicformat="arrow_data {{0 1 2 0 0 -1} {} 0}
                     width 5 offset 0"
     misc_feature    182..204
                     /locus_tag="G2"
                     /label="G2"
                     /ApEinfo_label="G2"
                     /ApEinfo_fwdcolor="#00ff00"
                     /ApEinfo_revcolor="green"
                     /ApEinfo_graphicformat="arrow_data {{0 1 2 0 0 -1} {} 0}
                     width 5 offset 0"
     misc_feature    293..315
                     /locus_tag="G3"
                     /label="G3"
                     /ApEinfo_label="G3"
                     /ApEinfo_fwdcolor="#00ff00"
                     /ApEinfo_revcolor="green"
                     /ApEinfo_graphicformat="arrow_data {{0 1 2 0 0 -1} {} 0}
                     width 5 offset 0"
     misc_feature    718..740
                     /locus_tag="G4"
                     /label="G4"
                     /ApEinfo_label="G4"
                     /ApEinfo_fwdcolor="#ff0000"
                     /ApEinfo_revcolor="#ff0000"
                     /ApEinfo_graphicformat="arrow_data {{0 1 2 0 0 -1} {} 0}
                     width 5 offset 0"
     misc_feature    complement(778..800)
                     /locus_tag="G5"
                     /label="G5"
                     /ApEinfo_label="G5"
                     /ApEinfo_fwdcolor="#ff0000"
                     /ApEinfo_revcolor="#ff0000"
                     /ApEinfo_graphicformat="arrow_data {{0 1 2 0 0 -1} {} 0}
                     width 5 offset 0"
     misc_feature    complement(804..826)
                     /locus_tag="G6"
                     /label="G6"
                     /ApEinfo_label="G6"
                     /ApEinfo_fwdcolor="#ff0000"
                     /ApEinfo_revcolor="#ff0000"
                     /ApEinfo_graphicformat="arrow_data {{0 1 2 0 0 -1} {} 0}
                     width 5 offset 0"
     misc_feature    1..151
                     /locus_tag="in"
                     /label="in"
                     /ApEinfo_label="in"
                     /ApEinfo_fwdcolor="#fefe0a"
                     /ApEinfo_revcolor="green"
                     /ApEinfo_graphicformat="arrow_data {{0 1 2 0 0 -1} {} 0}
                     width 5 offset 0"
     misc_feature    complement(804..977)
                     /locus_tag="In TSS deletion"
                     /label="In TSS deletion"
                     /ApEinfo_label="In TSS deletion"
                     /ApEinfo_fwdcolor="cyan"
                     /ApEinfo_revcolor="#fefe0a"
                     /ApEinfo_graphicformat="arrow_data {{0 1 2 0 0 -1} {} 0}
                     width 5 offset 0"
     misc_feature    1210..1232
                     /locus_tag="G7"
                     /label="G7"
                     /ApEinfo_label="G7"
                     /ApEinfo_fwdcolor="#0000ff"
                     /ApEinfo_revcolor="green"
                     /ApEinfo_graphicformat="arrow_data {{0 1 2 0 0 -1} {} 0}
                     width 5 offset 0"
     misc_feature    1461..1483
                     /locus_tag="G8"
                     /label="G8"
                     /ApEinfo_label="G8"
                     /ApEinfo_fwdcolor="#0000ff"
                     /ApEinfo_revcolor="green"
                     /ApEinfo_graphicformat="arrow_data {{0 1 2 0 0 -1} {} 0}
                     width 5 offset 0"
     misc_feature    1549..1571
                     /locus_tag="G9"
                     /label="G9"
                     /ApEinfo_label="G9"
                     /ApEinfo_fwdcolor="#0000ff"
                     /ApEinfo_revcolor="green"
                     /ApEinfo_graphicformat="arrow_data {{0 1 2 0 0 -1} {} 0}
                     width 5 offset 0"
     misc_feature    1..23
                     /locus_tag="Fw"
                     /label="Fw"
                     /ApEinfo_label="Fw"
                     /ApEinfo_fwdcolor="#20fefe"
                     /ApEinfo_revcolor="green"
                     /ApEinfo_graphicformat="arrow_data {{0 1 2 0 0 -1} {} 0}
                     width 5 offset 0"
     misc_feature    852..871
                     /locus_tag="Re"
                     /label="Re"
                     /ApEinfo_label="Re"
                     /ApEinfo_fwdcolor="#20fefe"
                     /ApEinfo_revcolor="green"
                     /ApEinfo_graphicformat="arrow_data {{0 1 2 0 0 -1} {} 0}
                     width 5 offset 0"
     misc_feature    280..312
                     /locus_tag="F-internal"
                     /label="F-internal"
                     /ApEinfo_label="F-internal"
                     /ApEinfo_fwdcolor="#20fefe"
                     /ApEinfo_revcolor="green"
                     /ApEinfo_graphicformat="arrow_data {{0 1 2 0 0 -1} {} 0}
                     width 5 offset 0"
     misc_feature    1960..1979
                     /locus_tag="Re(1)"
                     /label="Re(1)"
                     /ApEinfo_label="Re"
                     /ApEinfo_fwdcolor="#20fefe"
                     /ApEinfo_revcolor="green"
                     /ApEinfo_graphicformat="arrow_data {{0 1 2 0 0 -1} {} 0}
                     width 5 offset 0"
     misc_feature    988..1007
                     /locus_tag="Internal genebody del.-F"
                     /label="Internal genebody del.-F"
                     /ApEinfo_label="Internal genebody del.-F"
                     /ApEinfo_fwdcolor="#20fefe"
                     /ApEinfo_revcolor="green"
                     /ApEinfo_graphicformat="arrow_data {{0 1 2 0 0 -1} {} 0}
                     width 5 offset 0"
     misc_feature    474..616
                     /locus_tag="Exon"
                     /label="Exon"
                     /ApEinfo_label="Exon"
                     /ApEinfo_fwdcolor="#cc66ff"
                     /ApEinfo_revcolor="green"
                     /ApEinfo_graphicformat="arrow_data {{0 1 2 0 0 -1} {} 0}
                     width 5 offset 0"
     misc_feature    978..982
                     /locus_tag="Intervening seq"
                     /label="Intervening seq"
                     /ApEinfo_label="Intervening seq"
                     /ApEinfo_fwdcolor="#000000"
                     /ApEinfo_revcolor="green"
                     /ApEinfo_graphicformat="arrow_data {{0 1 2 0 0 -1} {} 0}
                     width 5 offset 0"
     misc_feature    1537..1758
                     /locus_tag="qPCR product"
                     /label="qPCR product"
                     /ApEinfo_label="qPCR product"
                     /ApEinfo_fwdcolor="#fc8008"
                     /ApEinfo_revcolor="green"
                     /ApEinfo_graphicformat="arrow_data {{0 1 2 0 0 -1} {} 0}
                     width 5 offset 0"
ORIGIN
        1 GTGGTATGTG CGTCTTTATT TCGCCTATAT AAAAAAAAGC ACCACAGTCA TGAGTTTAAA
       61 ATAAAAATCA GGTAAACAAG CCACAAGCTG CTTGGTTTTA TTTTGTGAAC TTGAAGGCTG
      121 AGGACGCGAA TAAAGGAAAA TGTGCGATAA ACGATCTTGA CACACAGAGG GCGCTCTCTT
      181 CATTACATCA CGGCTGTGAT GCGGGCAAAT GTGCAACATA ATTAATTTAT GTACAATATT
      241 TGATCACAGC ATATTTTTAA ATCATCTTGT ATACAGTCAC GCTAAATGTA TATTGTTAAG
      301 CTGATCGACA AGAGGGTCGA ATAATGATGA AATTGTTTCT ACGTCAGTTG AAAATATAGG
      361 CAATGTAAGC GATGCAAAAT CTAATTATTT CTTTGCAAAA CCTAATTAGG CATTAAAAAA
      421 GGTTAACGCC AGCGCCTGAA ACCGTTTTTG TTTAATAATC CCATTACTGA CGGCTCATCA
      481 TGTATAAAAT GGCGCAGAAG GACACAAACT TTCCACTTGT TAAAGTGAAT CTCCCAGAAA
      541 AAGACAAGAC AAACTCTACA TTAGAACACT GTTAGGATAT GACAGGGTAC CAAACGGAAA
      601 GGCGCATCAC CGCACTGTAA GTAGCTAGAG CATTTTAACA TTTTAAACGT ATGCCTTTTT
      661 AAATTCTCAC ATTGTAAAAT CCTATTTTTA TTTGAACTGA AATCTGTTTA ATATTTTGTC
      721 TGAAGCTGCA TGTTATTCGG TTTATGAGAG CGCTAAAATG CTGTGCAGTG TTTTTTTCCT
      781 CTGAGATCAC TGCGCTGCTC AAACCATCAG CCTACGTGGC AGAGCAGCTG CAAATAGTTG
      841 TTATTCTCAG AGGAATCGCG GTGTTTAACG ACAGCTCATA TTGATAAAGA ACAAATTTGT
      901 ATAGATATCT TGCATTGTGC GGAACAAAAT GAAATAACAG AAGGAAAACA ATTACAATTT
      961 AGAATCTGAC TGTAGCGnnn nnGTCCAGCA CAGGTTCACA AAGGAGGAGG AATATCTCAA
     1021 TGTGAACATG AATAGGCAGC CATCAGGATC CGTCATAAGT GCTCCATACG TGGCCTGCAC
     1081 ACCATGCTCT CTGCTCTTCT CCACCTCATC ATTTACAAAC ACAGCATCAG TCAAAAACAC
     1141 AATTAGTAGG CCCTAATCCC CTGCCAGGAG TGCCTTTCAT CCAGCCAAGG CCACAGACAA
     1201 GGTATCCTGC AGAACTGCCT TGTTCCTGGA GGCCAAAGAG ACAGAGAGAG TGATGGGAAA
     1261 TGAGAGGGAT GGAGCAATCA TGCTGCACTC ATGCTGCCTG CTGTGTTTCT CAGCAGGGTT
     1321 TTCACAGCTC TCATCTTTCT CTGCTTTTTA TAATTAATAT TTTACAGAAT TTGGTTGATG
     1381 ATTCTCGAGA TACTTTTGAA GGATGATTAG TGTTTTTATT ATTGATCGCT TTGTGGTTAT
     1441 ATCTACTGAG ACGTATGAAG GTTTACAACA GAATAGCGTG TGGATGATAT TCATCACAAT
     1501 GTATCTCGTA TCATCATTTT GCTATATGAA CCACTTGTAT TCTACAGCCC TCTGATTCTC
     1561 ACAGTGCTGA GAAACATCTG TGTTTGTTTT TCTTACATGT CTTTTGTTGA GGAAGGCCAC
     1621 ATGACTTTTA TTTATTGAAT GAAATGTTTT GATTTTGGTT TCTGCATCAA ATTAAAAATG
     1681 AGCAAAAGTG ATTTTATAGA CCATCATTAT CATCCTGGTA AAATTAATTA TCAAAATATG
     1741 GGTGAAATAA TGGGTGTCCA TTTTTATTCA GCATATGACA TATTAATGAA AATAAGAAAC
     1801 AACACTGAAG TGACTTATTA AATTACAAAA AGTACTTTTT TACTAAAAAA AAAAGATTTT
     1861 ACTATATCAA GTTGCAGATT TTTGCTGATA AATGGGTAAA AACTAGTGAT TTAAAGCATA
     1921 GTACCAATGT ATAAAAATCT GAAATAACAA TTAATTAGTA CTTTGGGGCT TCATTGTGA
//
