# Supplementary material for: Individual long non-coding RNAs have no overt functions in zebrafish embryogenesis, viability and fertility
Source: eLife. 2019 Jan 8;8:e40815. doi: 10.7554/eLife.40815 (PMC6347452; doi:10.7554/eLife.40815)
Supplement: Supplementary file 1. [file elife-40815-supp1.zip › Supplemantary file 1/lnc-phox2bb-qPCR.ape]

LOCUS       lnc__phox2bb_qPC         486 bp ds-DNA     linear       22-APR-2018
DEFINITION  .
ACCESSION   
VERSION     
SOURCE      .
  ORGANISM  .
COMMENT     
COMMENT     ApEinfo:methylated:1
FEATURES             Location/Qualifiers
     misc_feature    1..486
                     /locus_tag="E2 left in lnc-phox2bb genebody del. "
                     /label="E2 left in lnc-phox2bb genebody del. "
                     /ApEinfo_label="E2 left in lnc-phox2bb genebody del. "
                     /ApEinfo_fwdcolor="#ffff66"
                     /ApEinfo_revcolor="green"
                     /ApEinfo_graphicformat="arrow_data {{0 1 2 0 0 -1} {} 0}
                     width 5 offset 0"
     misc_feature    85..289
                     /locus_tag="qPCR"
                     /label="qPCR"
                     /ApEinfo_label="qPCR"
                     /ApEinfo_fwdcolor="#fb0106"
                     /ApEinfo_revcolor="green"
                     /ApEinfo_graphicformat="arrow_data {{0 1 2 0 0 -1} {} 0}
                     width 5 offset 0"
ORIGIN
        1 AGCGTGTGGA TGATATTCAT CACAATGTAT CTCGTATCAT CATTTTGCTA TATGAACCAC
       61 TTGTATTCTA CAGCCCTCTG ATTCTCACAG TGCTGAGAAA CATCTGTGTT TGTTTTTCTT
      121 ACATGTCTTT TGTTGAGGAA GGCCACATGA CTTTTATTTA TTGAATGAAA TGTTTTGATT
      181 TTGGTTTCTG CATCAAATTA AAAATGAGCA AAAGTGATTT TATAGACCAT CATTATCATC
      241 CTGGTAAAAT TAATTATCAA AATATGGGTG AAATAATGGG TGTCCATTTT TATTCAGCAT
      301 ATGACATATT AATGAAAATA AGAAACAACA CTGAAGTGAC TTATTAAATT ACAAAAAGTA
      361 CTTTTTTACT AAAAAAAAAA GATTTTACTA TATCAAGTTG CAGATTTTTG CTGATAAATG
      421 GGTAAAAACT AGTGATTTAA AGCATAGTAC CAATGTATAA AAATCTGAAA TAACAATTAA
      481 TTAGTA     
//
