# Supplementary material for: Individual long non-coding RNAs have no overt functions in zebrafish embryogenesis, viability and fertility
Source: eLife. 2019 Jan 8;8:e40815. doi: 10.7554/eLife.40815 (PMC6347452; doi:10.7554/eLife.40815)
Supplement: Supplementary file 1. [file elife-40815-supp1.zip › Supplemantary file 1/lnc-setd1ba genebody deletion.ape]

LOCUS       3A2_whole_gene_d        3965 bp ds-DNA     linear       13-JUL-2017
DEFINITION  .
ACCESSION   
VERSION     
SOURCE      .
  ORGANISM  .
COMMENT     >10 dna:chromosome chromosome:Zv9:10:43347601:43351760:-1
COMMENT     
COMMENT     ApEinfo:methylated:1
FEATURES             Location/Qualifiers
     misc_feature    complement(512..534)
                     /label=G7
                     /ApEinfo_fwdcolor=#0000ff
                     /ApEinfo_revcolor=#0000ff
                     /ApEinfo_graphicformat=arrow_data {{0 1 2 0 0 -1} {} 0}
                     width 5 offset 0
     misc_feature    complement(464..486)
                     /label=G8
                     /ApEinfo_fwdcolor=#0000ff
                     /ApEinfo_revcolor=#0000ff
                     /ApEinfo_graphicformat=arrow_data {{0 1 2 0 0 -1} {} 0}
                     width 5 offset 0
     misc_feature    complement(188..210)
                     /label=G9
                     /ApEinfo_fwdcolor=#0000ff
                     /ApEinfo_revcolor=#0000ff
                     /ApEinfo_graphicformat=arrow_data {{0 1 2 0 0 -1} {} 0}
                     width 5 offset 0
     misc_feature    complement(3308..3965)
                     /label=in
                     /ApEinfo_fwdcolor=cyan
                     /ApEinfo_revcolor=#00ffff
                     /ApEinfo_graphicformat=arrow_data {{0 1 2 0 0 -1} {} 0}
                     width 5 offset 0
     misc_feature    complement(3648..3670)
                     /label=G1
                     /ApEinfo_fwdcolor=#00ff00
                     /ApEinfo_revcolor=green
                     /ApEinfo_graphicformat=arrow_data {{0 1 2 0 0 -1} {} 0}
                     width 5 offset 0
     misc_feature    complement(3614..3636)
                     /label=G2
                     /ApEinfo_fwdcolor=#00ff00
                     /ApEinfo_revcolor=green
                     /ApEinfo_graphicformat=arrow_data {{0 1 2 0 0 -1} {} 0}
                     width 5 offset 0
     misc_feature    complement(3532..3554)
                     /label=G3
                     /ApEinfo_fwdcolor=#00ff00
                     /ApEinfo_revcolor=green
                     /ApEinfo_graphicformat=arrow_data {{0 1 2 0 0 -1} {} 0}
                     width 5 offset 0
     misc_feature    3302..3324
                     /label=G4
                     /ApEinfo_fwdcolor=#ff0000
                     /ApEinfo_revcolor=#ff0000
                     /ApEinfo_graphicformat=arrow_data {{0 1 2 0 0 -1} {} 0}
                     width 5 offset 0
     misc_feature    complement(3287..3309)
                     /label=G5
                     /ApEinfo_fwdcolor=#ff0000
                     /ApEinfo_revcolor=#ff0000
                     /ApEinfo_graphicformat=arrow_data {{0 1 2 0 0 -1} {} 0}
                     width 5 offset 0
     misc_feature    3140..3162
                     /label=G6
                     /ApEinfo_fwdcolor=#ff0000
                     /ApEinfo_revcolor=#ff0000
                     /ApEinfo_graphicformat=arrow_data {{0 1 2 0 0 -1} {} 0}
                     width 5 offset 0
     misc_feature    1..187
                     /label=in(1)
                     /ApEinfo_label=in
                     /ApEinfo_fwdcolor=cyan
                     /ApEinfo_revcolor=#00ffff
                     /ApEinfo_graphicformat=arrow_data {{0 1 2 0 0 -1} {} 0}
                     width 5 offset 0
     misc_feature    1873..1904
                     /label=3A2-Ri
                     /ApEinfo_fwdcolor=cyan
                     /ApEinfo_revcolor=green
                     /ApEinfo_graphicformat=arrow_data {{0 1 2 0 0 -1} {} 0}
                     width 5 offset 0
     misc_feature    1634..1654
                     /label=3A2-Fi
                     /ApEinfo_fwdcolor=cyan
                     /ApEinfo_revcolor=green
                     /ApEinfo_graphicformat=arrow_data {{0 1 2 0 0 -1} {} 0}
                     width 5 offset 0
     misc_feature    1..22
                     /label=R-D
                     /ApEinfo_fwdcolor=#ffff00
                     /ApEinfo_revcolor=green
                     /ApEinfo_graphicformat=arrow_data {{0 1 2 0 0 -1} {} 0}
                     width 5 offset 0
     misc_feature    750..769
                     /label=F-D
                     /ApEinfo_fwdcolor=#ffff00
                     /ApEinfo_revcolor=green
                     /ApEinfo_graphicformat=arrow_data {{0 1 2 0 0 -1} {} 0}
                     width 5 offset 0
     misc_feature    3946..3965
                     /label=F
                     /ApEinfo_fwdcolor=#ffff00
                     /ApEinfo_revcolor=green
                     /ApEinfo_graphicformat=arrow_data {{0 1 2 0 0 -1} {} 0}
                     width 5 offset 0
ORIGIN
        1 CGTCACATAA CTCTTCAGCT GACAGATTCA GAACCAGGTA ACGGAGAGAA ACTGCTTCAA
       61 TTATTTACAA AGGCCACCAT TTATTTTCTA CGTAAGTTAA TTATAATGGT ACAAAATAGC
      121 GCATTAATCC ATTAACACAG GACAAATGCG GCCTACAGCA GTGATGAACG GACGTGTCTG
      181 TTTTTCGCCA TATGGGCCCT TTTGGTTGTT TTACATCAGC TAAATAATAA TAAAACTAAA
      241 TGTGACTTCG AGGAAAAGAC TAACTGGGTG AAGATGCAAG AAAGTAGAAG GCTACAAGCA
      301 AACTCAGCTG TCAATAAATA CAAGACATCA TTTATGCAAG CACAAAGTCT TTATTAGGCT
      361 ACGATATAAA AGCAGGTCAG TGCAGCATTT TATTGCAAGC ATACATACTA CACAAAATAG
      421 ATTACAATCC ACATTTATTA TAGTTAATAA ATAAGAGAAA AACCCACCGT GAGAAATGCA
      481 AATGAGAACA GTGTATGGAT CAGCTGCTTT TCCTCGGATT TCATGTGGAT TGACATTAAA
      541 ATGGCATTAA TAGACAATAA AGACAGACAT GGTATACATT AAGCAATATT TCACATGTTT
      601 CCATAACGTT TTAAAAATTA TTTTAAAAAA GCCTACAGAA TACTTTTAAA AAATGTATTT
      661 TTTTTTTTGC TATAGTGCTG GGAATTGTTC CCAATAAAAT AAAAATATAG CCTACTTAAA
      721 GATCTATGAG ATTTATAGCC TATGATTAAT GTCGAAGATC CTCTCCAGCT ATCCAGAACA
      781 GAAATGAAAG CGCACATCTC TATACATAGA GTTGAAAGAG AAAAAATGCA ACTAGCTAAA
      841 ATATATAAAC TGATGATCTG GTTTTAGCCC TTCTGTCCTG CCCTTAGAAA CAGCTTACGT
      901 TCGGAGGATA CGAAAATAAA GAGGATTTTC CTAATTAAAC AGCACTAAAA TGGCCTCATG
      961 ACCCACTTCA GCCTCGGTCA CCACGTCTCC AGTCCTTCTT TTCTAGCATA TTCAGACACC
     1021 AGTCCTACTT TAGACTATGG CAGAGAGACA GAATAGTAAT GGTGTGCATG CAGAGACCAA
     1081 GCGTGAATCC TAACCGCGGA AAACAGATGG CGCGTTTCCT TGCGCAATAC AATTCTGCTT
     1141 GATAAATTGG AATTGGCGTC GCCCCAAAAC GCACAGAAAA AGGGGAAATA GAGATTTAAA
     1201 AAATAATAAA ATCAAATTCC ACTGATGATT TACTTGGGAA TTAATAATAT CCGAATAAAC
     1261 TGAGAAGATT TACACTACCA TAAATTGTGC GAACACACGA CGATTTGCAT ACCACATACC
     1321 GGTATGTGTT GCAACAGTGT GATAAATTCA GCAGAAGATC TGAGAAAGCT ATAAGCAGTG
     1381 CGCAAATCCT GCATGCATCA CGTCAAATGC TCCTTTGAAA TGGCTGGCGA ATAAACTGCG
     1441 CCGAATGTTC TTGAAAGGGG GACGAGAGAG AGAGCACAGA GGACTGGATA TTCCCTTTGT
     1501 ACTTGCTGAT TGAAATGCCA CACAGTGTTT GAGACTCTTT CTCCGACCTT AAATGGTTAG
     1561 GTGGGTGCAG TCATTTCGCG GCAGGCGTCC AAGCTCTCAG ATTACTGCTG TGTGCTTTGT
     1621 GCCACAGGGT TTCCAGAGCT TAGCGTCGAG GGCGCGCTTT ACGCACAAGA AATGAATGCG
     1681 AGTTTTTGTG CAATATCCTG CTTTCTTAAA GAGCGAGCAC ATCTTGTCGA TTTGTTTGCA
     1741 ATGATAGCCA CGTATTAAAA GGCAAAGTCA GTAGAAACCG ACAGACTGAC AGCCTCGCCC
     1801 ATAAATGGCG CAGCAAGCTT TCCTTTCCAC AATGATGTCC TTGTGAAGAC GCCATGTTGA
     1861 AAATGAGAAC AGCAGAAATA GCCTGTTGTT TAATGGCTTG TCTGAGGTCG CCTGGACATG
     1921 GGTCAGCAAT GAGAGGTGTT TAGAATAATA ATTTTTACAC CTTTATCTGT CTATTTTTTA
     1981 AACAAATAAT AAAAATACAC AGTGAGGAAA CAATAATTGT ACTTAAAGGC AAATGTGACT
     2041 TTAAATGTAA AACGTTTAAA CAAACATTCC CAATTTTGTG TGTGTGAAAT AAGGTCGTTT
     2101 AAACTATTAC CTTCGTAAAG AGAAAGGAAA TCCCTCTCAG TGGTGAAGGA CGAGTGAATT
     2161 TCTCTTGTCA TTCTGTCTTC AGGAAGAGAA AGAGAGGGAT TGTTTGCATA TTGCAATATC
     2221 TAAAAGTGCC TCAAGATTTC CATCAGCTCC ACTCGCTGGA GACTGCGCAG ATATGTGTGT
     2281 TAAATGGTGA ATTATGTCGA AAAAGACGGC AGAAAATGGT TATTGTCGTT TTCTTCCTTT
     2341 TAGGCGTTGC AACCCAACCC CCCATCTTTA AAGCCAGTGT GTTAAAGGAT CCGAAGATGG
     2401 GAATGAAAAC CTTCCCGTTT CTCCATCGTA TAGGCCTGAT AGATTTATTT CAACAAAATG
     2461 TTAAGGTAAA TATCTCTGCT AGTGTATTAA TAATTATGTA TGTTCAAAGT CGTATTTAAC
     2521 AGTTTCTGTT CGATGTTGTG TGGCTAGTAG TGTTATAAAA TGAAGGTTTG CCCTTGGCAC
     2581 AAGGTCAGAT ATACATTACT AAAAAAAAAG CAAAGGGATT TACTTCCATT CCATTGTAAA
     2641 ACCAGGAATA CATCAATCCC AATCTGCACA CAATGAAAGA GAAGTGAATT CCACATGATT
     2701 ATTTAAATAT AAAATGTACT TTTTCTCTTC CAAAAAATGT GTTTAGATAA AAATTCTGCT
     2761 GTGGGGTTAC AAATAGTGAG GCGCAACTAG GATGAGCATT AAAACAACCA CAAACCCTAT
     2821 CAACCATACC TGTGATTCAG CATTTTTGTA AAAGGCCAAT CGTCCTTTTT TCTCTTTGGC
     2881 CTGCCTTGTT TGCTGAAATG TGAGAAGCAA TCAATTTAAA TGGAGATTTA AAAGAGAACA
     2941 GCATGCAACT GAATGTATCT GAAGACAAAG CTTGGCTTTA AACTAAAAAT CACACATAGG
     3001 GAGCACTGAA AAAAAAAAAT AGAAAAACCA GCCATAAAAT GCCTTGGTTT AAATAGCAAT
     3061 AAAACATTTA TTTTGCAGCT AAATAAGCAA AGATAACAAA GATAAACTTA CTTATTGATT
     3121 AATGATTGGC CCTAAGCAAG GCAGGGCCTT AAAAGCAGTT GGCAATTTTC ATGTGTTTTT
     3181 CTTTCTTTCT TTTTCTAAAC ATCCTAGTTA GTAATATAAA ATCAAAATAC AAAATTTTTA
     3241 TTCGGTAGCA TTTGACTAAA GAATAAAATA CTGTTATATG GGTGTGCCAT GACCTAGTTT
     3301 GCTGGGACAA AGATGGTTTC CAGGAAGAGA AAAAAAGTGT AAAAATGTCA AAGGGATATC
     3361 ATCCAACATT TCATCTTCCT TCTTCTCAGA TCCTGCAAAC AGAAACACTG TATGTATTAA
     3421 ATAGTCCATA AAAGGCTGAT GAAATCAAGA TTTAGATCCC TTTAGGAACA AAGGAAACCC
     3481 ATTTTGACCA TTGAGTCCCA ATGTAGGAGA AAATGGCTGC GCCTGCATAC AGCCTTCTTT
     3541 CTGCTCTCTG TAGGAAGAAC TGAAGGCTGT GCTTCTAATA GCTGAATCCA CCGTGGTGCT
     3601 TCAATCTGAT TGGCCAGAGA GAGAACTGCT GTTAACCAGC CAATTGCCCA AGCACCGCAG
     3661 AATATCAAAC AATGTTGAGG ACGGATTGAG AAATGTATCA CAACTACTGT TAGTACGAGA
     3721 TAAACCTAAC ATTAGGTGTT TAAACACAAT AAGCTACACG GAAAAGCTTT ATTATACACA
     3781 TTTATATGTT TTGTTTATAT AAGGTCACTT AAGTTCTTTT TAAAGACGTA TATTTATATA
     3841 CACCACCTAA AACATATTTA TAAATAAATG TTTGAACGAA TGCAAATCTG CGTTTCATTT
     3901 TTAAAACACA TTATGTGCGC GTTCGGCGCG TGTCCCAATT CAGTTTTAAC AACCTTCCCC
     3961 AGCGT     
//
