# Supplementary material for: Individual long non-coding RNAs have no overt functions in zebrafish embryogenesis, viability and fertility
Source: eLife. 2019 Jan 8;8:e40815. doi: 10.7554/eLife.40815 (PMC6347452; doi:10.7554/eLife.40815)
Supplement: Supplementary file 1. [file elife-40815-supp1.zip › Supplemantary file 1/lnc0464-deletion.ape]

LOCUS       lnc0464_deletion         873 bp ds-DNA     linear       22-APR-2018
DEFINITION  .
ACCESSION   
VERSION     
SOURCE      .
  ORGANISM  .
COMMENT     >5 dna:chromosome chromosome:Zv9:5:51525400:51526400:-1
COMMENT     
COMMENT     ApEinfo:methylated:1
FEATURES             Location/Qualifiers
     misc_feature    1..160
                     /locus_tag="In"
                     /label="In"
                     /ApEinfo_label="In"
                     /ApEinfo_fwdcolor="#fefe0a"
                     /ApEinfo_revcolor="green"
                     /ApEinfo_graphicformat="arrow_data {{0 1 2 0 0 -1} {} 0}
                     width 5 offset 0"
     misc_feature    complement(163..185)
                     /locus_tag="G1"
                     /label="G1"
                     /ApEinfo_label="G1"
                     /ApEinfo_fwdcolor="#00ff00"
                     /ApEinfo_revcolor="green"
                     /ApEinfo_graphicformat="arrow_data {{0 1 2 0 0 -1} {} 0}
                     width 5 offset 0"
     misc_feature    209..231
                     /locus_tag="G2"
                     /label="G2"
                     /ApEinfo_label="G2"
                     /ApEinfo_fwdcolor="#00ff00"
                     /ApEinfo_revcolor="green"
                     /ApEinfo_graphicformat="arrow_data {{0 1 2 0 0 -1} {} 0}
                     width 5 offset 0"
     misc_feature    complement(226..248)
                     /locus_tag="G3"
                     /label="G3"
                     /ApEinfo_label="G3"
                     /ApEinfo_fwdcolor="#00ff00"
                     /ApEinfo_revcolor="green"
                     /ApEinfo_graphicformat="arrow_data {{0 1 2 0 0 -1} {} 0}
                     width 5 offset 0"
     misc_feature    665..687
                     /locus_tag="G4"
                     /label="G4"
                     /ApEinfo_label="G4"
                     /ApEinfo_fwdcolor="#ff0000"
                     /ApEinfo_revcolor="#ff0000"
                     /ApEinfo_graphicformat="arrow_data {{0 1 2 0 0 -1} {} 0}
                     width 5 offset 0"
     misc_feature    complement(709..731)
                     /locus_tag="G5"
                     /label="G5"
                     /ApEinfo_label="G5"
                     /ApEinfo_fwdcolor="#ff0000"
                     /ApEinfo_revcolor="#ff0000"
                     /ApEinfo_graphicformat="arrow_data {{0 1 2 0 0 -1} {} 0}
                     width 5 offset 0"
     misc_feature    complement(734..756)
                     /locus_tag="G6"
                     /label="G6"
                     /ApEinfo_label="G6"
                     /ApEinfo_fwdcolor="#ff0000"
                     /ApEinfo_revcolor="#ff0000"
                     /ApEinfo_graphicformat="arrow_data {{0 1 2 0 0 -1} {} 0}
                     width 5 offset 0"
     misc_feature    1..20
                     /locus_tag="Fw"
                     /label="Fw"
                     /ApEinfo_label="Fw"
                     /ApEinfo_fwdcolor="#20fefe"
                     /ApEinfo_revcolor="green"
                     /ApEinfo_graphicformat="arrow_data {{0 1 2 0 0 -1} {} 0}
                     width 5 offset 0"
     misc_feature    345..374
                     /locus_tag="F-internal"
                     /label="F-internal"
                     /ApEinfo_label="F-internal"
                     /ApEinfo_fwdcolor="#20fefe"
                     /ApEinfo_revcolor="green"
                     /ApEinfo_graphicformat="arrow_data {{0 1 2 0 0 -1} {} 0}
                     width 5 offset 0"
     misc_feature    462..555
                     /locus_tag="Exon"
                     /label="Exon"
                     /ApEinfo_label="Exon"
                     /ApEinfo_fwdcolor="#cc66ff"
                     /ApEinfo_revcolor="green"
                     /ApEinfo_graphicformat="arrow_data {{0 1 2 0 0 -1} {} 0}
                     width 5 offset 0"
     misc_feature    758..873
                     /locus_tag="In(1)"
                     /label="In(1)"
                     /ApEinfo_label="In"
                     /ApEinfo_fwdcolor="#fefe0a"
                     /ApEinfo_revcolor="green"
                     /ApEinfo_graphicformat="arrow_data {{0 1 2 0 0 -1} {} 0}
                     width 5 offset 0"
     misc_feature    854..873
                     /locus_tag="Re"
                     /label="Re"
                     /ApEinfo_label="Re"
                     /ApEinfo_fwdcolor="#20fefe"
                     /ApEinfo_revcolor="green"
                     /ApEinfo_graphicformat="arrow_data {{0 1 2 0 0 -1} {} 0}
                     width 5 offset 0"
ORIGIN
        1 GCGGACAAAA CAGCAATGTT TAAAATTCAA GTATTTAATA AATATTTTAG TAGCCTTTAT
       61 CACCTATCAC CTATTTTTAC CATAAGTTTT TTTTTTTTTT TTTTTGTACA AACAATGCAT
      121 CAAAGTCCAA AACTGTGTAA GTGAAGTTAA GAGGAAACAA AACCCCGATA CCCGACCGTT
      181 CAAGAAACCC TCTAGTTACA AAAAGGTAGC TTATTTTCAA CTCGACCGCG GAGCTTCTCC
      241 GTCCCTCCAC AAACAGATCC ATAGAAACAC ACGCTGTTGT CCTCTGTTCA TTGCAAAGGT
      301 GAAACGAATA AGATTAAAAC GAACAAAGAG AAACTTCTGT AAGTGTACCA TCAAGGTTTT
      361 ACTCCACAGA TAGGGAAGAG AGCGAGAGGG GAGAGAGGGA GAGGGACAGC GAATGGGAAC
      421 ACAAGGCACG CATGAAAACA GCACTGAAGA AACGGTAAAG TGGACACTTG GACATTCAAA
      481 GTGCGAGCGC CCAGCGACTG GTTGGTATTA GCTACTTAGG ATCGGTGATT TCTCAGTTTG
      541 GTCCGTGTTC GAAAGGTAGG TACTTTTAAC ACTTTATTTA ATCCCAAATT TAGTTGCAAT
      601 TCATATAGAT ATAGACAGCA ATGTGTGTAA ACTTGTATCA AACTTAAATA TAAAAACCTA
      661 TCAAACAGAT AACGTTAGAC TGTCAGGTAT AAGCAATATG AATATAGTCC ACGGGCGATC
      721 GGTAGACCGA ATTCCGTCGA TCACTTGCAC TAGTCTACTC AATCTGAAAT AAAGAGAAAA
      781 AAACAAGAGG AACACTAAGA ATGTAGTGAT TCTGAACATG ACTGAACGTT CGACTTTAAG
      841 AAGTGGCTTT TCACCTGTGC TATTCGTCTT GCA  
//
