# Supplementary material for: Individual long non-coding RNAs have no overt functions in zebrafish embryogenesis, viability and fertility
Source: eLife. 2019 Jan 8;8:e40815. doi: 10.7554/eLife.40815 (PMC6347452; doi:10.7554/eLife.40815)
Supplement: Supplementary file 1. [file elife-40815-supp1.zip › Supplemantary file 1/lnc0464-qPCR.ape]

LOCUS       lnc0464_qPCR             405 bp ds-DNA     linear       22-APR-2018
DEFINITION  .
ACCESSION   
VERSION     
SOURCE      .
  ORGANISM  .
COMMENT     
COMMENT     
COMMENT     ApEinfo:methylated:1
FEATURES             Location/Qualifiers
     misc_feature    95..177
                     /locus_tag="E"
                     /label="E"
                     /ApEinfo_label="E"
                     /ApEinfo_fwdcolor="#cc66fe"
                     /ApEinfo_revcolor="green"
                     /ApEinfo_graphicformat="arrow_data {{0 1 2 0 0 -1} {} 0}
                     width 5 offset 0"
     misc_feature    1..94
                     /locus_tag="E(1)"
                     /label="E(1)"
                     /ApEinfo_label="E"
                     /ApEinfo_fwdcolor="cyan"
                     /ApEinfo_revcolor="green"
                     /ApEinfo_graphicformat="arrow_data {{0 1 2 0 0 -1} {} 0}
                     width 5 offset 0"
     misc_feature    178..405
                     /locus_tag="E(2)"
                     /label="E(2)"
                     /ApEinfo_label="E"
                     /ApEinfo_fwdcolor="cyan"
                     /ApEinfo_revcolor="green"
                     /ApEinfo_graphicformat="arrow_data {{0 1 2 0 0 -1} {} 0}
                     width 5 offset 0"
     misc_feature    98..214
                     /locus_tag="qPCR"
                     /label="qPCR"
                     /ApEinfo_label="qPCR"
                     /ApEinfo_fwdcolor="#fb0106"
                     /ApEinfo_revcolor="green"
                     /ApEinfo_graphicformat="arrow_data {{0 1 2 0 0 -1} {} 0}
                     width 5 offset 0"
ORIGIN
        1 GGACACTTGG ACATTCAAAG TGCGAGCGCC CAGCGACTGG TTGGTATTAG CTACTTAGGA
       61 TCGGTGATTT CTCAGTTTGG TCCGTGTTCG AAAGAAAAGA GGGAAATCAT CTAACCGCAA
      121 ATATGGAGCT CTGTTGATGC TCTGTGATAT GCTGGCCTTC ACGGCGGATA AAGACAGATT
      181 TCCAAAGATG ATCTGATATG TGGCTTTAGG TGGAAAAACA CACACACATG GTTTGCTTAT
      241 GATTATCCAG ACATACTGTT ACATAGAATG TAAAAAAGCA CCTGTATCTG TGTTTACATG
      301 TCACCCTCCT GCACTGTACA TTGAGCGTCA CTCTATCTGC TCTATCTGTC TCTAAAGGAA
      361 AGAATGCAGC CATCATTCCT GAACACACAT TCCTCAAAGC AAGCA 
//
