# Supplementary material for: Individual long non-coding RNAs have no overt functions in zebrafish embryogenesis, viability and fertility
Source: eLife. 2019 Jan 8;8:e40815. doi: 10.7554/eLife.40815 (PMC6347452; doi:10.7554/eLife.40815)
Supplement: Supplementary file 1. [file elife-40815-supp1.zip › Supplemantary file 1/lnc0600-deletion.ape]

LOCUS       lnc0600_deletion         826 bp ds-DNA     linear       22-APR-2018
DEFINITION  .
ACCESSION   
VERSION     
SOURCE      .
  ORGANISM  .
COMMENT     >1 dna:chromosome chromosome:Zv9:1:30762400:30763400:-1
COMMENT     ApEinfo:methylated:1
FEATURES             Location/Qualifiers
     misc_feature    1..526
                     /locus_tag="In"
                     /label="In"
                     /ApEinfo_label="In"
                     /ApEinfo_fwdcolor="#fefe0a"
                     /ApEinfo_revcolor="green"
                     /ApEinfo_graphicformat="arrow_data {{0 1 2 0 0 -1} {} 0}
                     width 5 offset 0"
     misc_feature    137..159
                     /locus_tag="G1"
                     /label="G1"
                     /ApEinfo_label="G1"
                     /ApEinfo_fwdcolor="#00ff00"
                     /ApEinfo_revcolor="green"
                     /ApEinfo_graphicformat="arrow_data {{0 1 2 0 0 -1} {} 0}
                     width 5 offset 0"
     misc_feature    176..198
                     /locus_tag="G2"
                     /label="G2"
                     /ApEinfo_label="G2"
                     /ApEinfo_fwdcolor="#00ff00"
                     /ApEinfo_revcolor="green"
                     /ApEinfo_graphicformat="arrow_data {{0 1 2 0 0 -1} {} 0}
                     width 5 offset 0"
     misc_feature    complement(190..212)
                     /locus_tag="G3"
                     /label="G3"
                     /ApEinfo_label="G3"
                     /ApEinfo_fwdcolor="#00ff00"
                     /ApEinfo_revcolor="green"
                     /ApEinfo_graphicformat="arrow_data {{0 1 2 0 0 -1} {} 0}
                     width 5 offset 0"
     misc_feature    complement(519..541)
                     /locus_tag="G4"
                     /label="G4"
                     /ApEinfo_label="G4"
                     /ApEinfo_fwdcolor="#ff0000"
                     /ApEinfo_revcolor="#ff0000"
                     /ApEinfo_graphicformat="arrow_data {{0 1 2 0 0 -1} {} 0}
                     width 5 offset 0"
     misc_feature    579..601
                     /locus_tag="G5"
                     /label="G5"
                     /ApEinfo_label="G5"
                     /ApEinfo_fwdcolor="#ff0000"
                     /ApEinfo_revcolor="#ff0000"
                     /ApEinfo_graphicformat="arrow_data {{0 1 2 0 0 -1} {} 0}
                     width 5 offset 0"
     misc_feature    748..770
                     /locus_tag="G6"
                     /label="G6"
                     /ApEinfo_label="G6"
                     /ApEinfo_fwdcolor="#ff0000"
                     /ApEinfo_revcolor="#ff0000"
                     /ApEinfo_graphicformat="arrow_data {{0 1 2 0 0 -1} {} 0}
                     width 5 offset 0"
     misc_feature    488..532
                     /locus_tag="exon1"
                     /label="exon1"
                     /ApEinfo_label="exon1"
                     /ApEinfo_fwdcolor="#fb02fe"
                     /ApEinfo_revcolor="green"
                     /ApEinfo_graphicformat="arrow_data {{0 1 2 0 0 -1} {} 0}
                     width 5 offset 0"
     misc_feature    609..651
                     /locus_tag="internal F"
                     /label="internal F"
                     /ApEinfo_label="internal F"
                     /ApEinfo_fwdcolor="cyan"
                     /ApEinfo_revcolor="green"
                     /ApEinfo_graphicformat="arrow_data {{0 1 2 0 0 -1} {} 0}
                     width 5 offset 0"
     misc_feature    1..25
                     /locus_tag="Fw"
                     /label="Fw"
                     /ApEinfo_label="Fw"
                     /ApEinfo_fwdcolor="#20fefe"
                     /ApEinfo_revcolor="green"
                     /ApEinfo_graphicformat="arrow_data {{0 1 2 0 0 -1} {} 0}
                     width 5 offset 0"
     misc_feature    771..826
                     /locus_tag="In(1)"
                     /label="In(1)"
                     /ApEinfo_label="In"
                     /ApEinfo_fwdcolor="#fefe0a"
                     /ApEinfo_revcolor="green"
                     /ApEinfo_graphicformat="arrow_data {{0 1 2 0 0 -1} {} 0}
                     width 5 offset 0"
     misc_feature    807..826
                     /locus_tag="Re"
                     /label="Re"
                     /ApEinfo_label="Re"
                     /ApEinfo_fwdcolor="#20fefe"
                     /ApEinfo_revcolor="green"
                     /ApEinfo_graphicformat="arrow_data {{0 1 2 0 0 -1} {} 0}
                     width 5 offset 0"
ORIGIN
        1 AGTACTGCAG AATGGTTTGT ATAGATTACA TGGATGTTTT GCTTAGCATA AGCCTCATAA
       61 ATTAAGATAT AGCCAACCCG TAAAAACGGT TTGTCATTTA TATCAGGTTT ATACAGTTAA
      121 TTTTCACGGA CACTGTAAAC CAATAGTCCT ATATCGCGGT GTACAGATGT AAATACTAAG
      181 TTGACGTTTC CATTGAGGAA CAGATTAGCA TATTCATGTG GTATTTACAT AGATACTTCA
      241 AGCTAGCGCT GCACTGTGCG TTTTAAAAGT GAATCCTGTG CATTTATCCA AAATGCTAAG
      301 CTCGTGTTTG TTGTTTCTAA TGGACATTTG TCTTTTGGTG ACATAAAATT GAGGGTTTCA
      361 GGTGGAGAAA GCTATAGAGA AAGCTATAGA GGTCACTGTC CTTTTGTCCC GGAGAAAAAG
      421 AGGAGATGGA ATGGGTCATA AACCGACACC CTGCTGTGGA TCTTGGATAA GAGGAGTAGA
      481 AGACACAAAG AAAAGCCTCA TTTACCATTT CACCTCTGCC CTGTGGATGA TAGTAAGAAC
      541 TTTTTTTTTT TTTTACATGA ATGTTATAAA GGGGTATACT TTTGTCTCAT TGCAGTGCTG
      601 GCAAAAAAGT AGGTAACACT TAACATTAGC ATTGTATTAG TTAATGCAAT GCATTTAATA
      661 ACATGAACAA ACAATAAACA ATACATTTAT TACAATATTA GTTAATGTTA TTTTAAATTA
      721 TAGTAATTCA TAGTAAATGC TGTACAAGTA TTGATTATTA TCAGGGGTGG ATTTAATGAT
      781 TTGGGGGCCC TAAGCAATTC CAGCCATGGG GCCCAACAGT CTAAAA 
//
