# Supplementary material for: Individual long non-coding RNAs have no overt functions in zebrafish embryogenesis, viability and fertility
Source: eLife. 2019 Jan 8;8:e40815. doi: 10.7554/eLife.40815 (PMC6347452; doi:10.7554/eLife.40815)
Supplement: Supplementary file 1. [file elife-40815-supp1.zip › Supplemantary file 1/lnc0900-deletion.ape]

LOCUS       3C1_deletion             816 bp ds-DNA     linear       22-APR-2018
DEFINITION  .
ACCESSION   
VERSION     
SOURCE      .
  ORGANISM  .
COMMENT     >9 dna:chromosome chromosome:Zv9:9:6703400:6704400:1
COMMENT     ApEinfo:methylated:1
FEATURES             Location/Qualifiers
     misc_feature    1..313
                     /locus_tag="In"
                     /label="In"
                     /ApEinfo_label="In"
                     /ApEinfo_fwdcolor="#fefe0a"
                     /ApEinfo_revcolor="green"
                     /ApEinfo_graphicformat="arrow_data {{0 1 2 0 0 -1} {} 0}
                     width 5 offset 0"
     misc_feature    696..816
                     /locus_tag="In(1)"
                     /label="In(1)"
                     /ApEinfo_label="In"
                     /ApEinfo_fwdcolor="#fefe0a"
                     /ApEinfo_revcolor="green"
                     /ApEinfo_graphicformat="arrow_data {{0 1 2 0 0 -1} {} 0}
                     width 5 offset 0"
     misc_feature    444..466
                     /locus_tag="G3"
                     /label="G3"
                     /ApEinfo_label="G3"
                     /ApEinfo_fwdcolor="#00ff00"
                     /ApEinfo_revcolor="green"
                     /ApEinfo_graphicformat="arrow_data {{0 1 2 0 0 -1} {} 0}
                     width 5 offset 0"
     misc_feature    302..324
                     /locus_tag="G1"
                     /label="G1"
                     /ApEinfo_label="G1"
                     /ApEinfo_fwdcolor="#00ff00"
                     /ApEinfo_revcolor="green"
                     /ApEinfo_graphicformat="arrow_data {{0 1 2 0 0 -1} {} 0}
                     width 5 offset 0"
     misc_feature    344..366
                     /locus_tag="G2"
                     /label="G2"
                     /ApEinfo_label="G2"
                     /ApEinfo_fwdcolor="#00ff00"
                     /ApEinfo_revcolor="green"
                     /ApEinfo_graphicformat="arrow_data {{0 1 2 0 0 -1} {} 0}
                     width 5 offset 0"
     misc_feature    complement(664..686)
                     /locus_tag="G4"
                     /label="G4"
                     /ApEinfo_label="G4"
                     /ApEinfo_fwdcolor="#ff0000"
                     /ApEinfo_revcolor="#ff0000"
                     /ApEinfo_graphicformat="arrow_data {{0 1 2 0 0 -1} {} 0}
                     width 5 offset 0"
     misc_feature    673..695
                     /locus_tag="G5"
                     /label="G5"
                     /ApEinfo_label="G5"
                     /ApEinfo_fwdcolor="#ff0000"
                     /ApEinfo_revcolor="#ff0000"
                     /ApEinfo_graphicformat="arrow_data {{0 1 2 0 0 -1} {} 0}
                     width 5 offset 0"
     misc_feature    complement(697..719)
                     /locus_tag="G6"
                     /label="G6"
                     /ApEinfo_label="G6"
                     /ApEinfo_fwdcolor="#ff0000"
                     /ApEinfo_revcolor="#ff0000"
                     /ApEinfo_graphicformat="arrow_data {{0 1 2 0 0 -1} {} 0}
                     width 5 offset 0"
     misc_feature    471..494
                     /locus_tag="internal F"
                     /label="internal F"
                     /ApEinfo_label="internal F"
                     /ApEinfo_fwdcolor="#20fefe"
                     /ApEinfo_revcolor="green"
                     /ApEinfo_graphicformat="arrow_data {{0 1 2 0 0 -1} {} 0}
                     width 5 offset 0"
     misc_feature    1..35
                     /locus_tag="Fw"
                     /label="Fw"
                     /ApEinfo_label="Fw"
                     /ApEinfo_fwdcolor="#20fefe"
                     /ApEinfo_revcolor="green"
                     /ApEinfo_graphicformat="arrow_data {{0 1 2 0 0 -1} {} 0}
                     width 5 offset 0"
     misc_feature    785..816
                     /locus_tag="Re"
                     /label="Re"
                     /ApEinfo_label="Re"
                     /ApEinfo_fwdcolor="#20fefe"
                     /ApEinfo_revcolor="green"
                     /ApEinfo_graphicformat="arrow_data {{0 1 2 0 0 -1} {} 0}
                     width 5 offset 0"
ORIGIN
        1 GAGCCTTGAA CTGTTTAAAG CTTATCTTAT TTAGCCCATT CAGTTTGTAA ATTACAATCC
       61 ACCCTCTGGC CTAACTAGAA ATACTTAAAA TTGGATATAC AAAAACAAAA CACTTCTAAA
      121 CACCATGCGA CAGATATTTA TTAATTTTTA TTTTTTACTC TGTTAAACGT ATTATTTGCT
      181 CTACAGAAAA AAAATATATA CAGATATATT ATATTGCAGA TAATAATAAC ATTCATTTAA
      241 AGGAAAAAAT ATATACGCTG GGTGGCAATT GTGACTTATT TATTATATTG TTGTTTGTTT
      301 ATTTGATGAC TGATCGACCC CTGGTGTAGC TTACACATAA CCTATTGTAT AGTGTCGAGC
      361 ACAGGGACAC TCGTGCACTG CGAGCGATGA ACAGTTAGTG CTGATTTTCA TTTGCATAAA
      421 TTTTCATATG TTTAAGTGAA AATAATAGCG GAGCGGAGGA GAGCGGGATT CACTCGAGAC
      481 GGAGGAAGAG AGAGAGGGAG CTGCGCTGGA TTCATTCCTG CGGTAAGAAA TATACCTCTC
      541 CTTCTCTGTC TCCCTCTCTC TCAGTCTGAA TATTTTGTTT TAATCGCAAG CAACTGTGTT
      601 TATTGAAGGC ACATAGATCC GCGTTGTATT TTTTTACGTT TTCAAAATAG GCTAAGTAAA
      661 ATACCTATTT GCGCAGAGCT TGTTTTTCAA TGAGGGCCTT ATTTTGGCTG TGTAGTAGCC
      721 TACAAATTCA GGAAAATAAC ATTTAAAAAA TAAATAATAA CACTCAGTCC CAAATGCATC
      781 ACAGCTAAAG GATACACAGG GTTAAATGAC AACTGC  
//
