# Supplementary material for: Individual long non-coding RNAs have no overt functions in zebrafish embryogenesis, viability and fertility
Source: eLife. 2019 Jan 8;8:e40815. doi: 10.7554/eLife.40815 (PMC6347452; doi:10.7554/eLife.40815)
Supplement: Supplementary file 1. [file elife-40815-supp1.zip › Supplemantary file 1/lnc0900-qPCR.ape]

LOCUS       3C_qPCR                  570 bp ds-DNA     linear       22-APR-2018
DEFINITION  .
ACCESSION   
VERSION     
SOURCE      .
  ORGANISM  .
COMMENT     
COMMENT     
COMMENT     ApEinfo:methylated:1
FEATURES             Location/Qualifiers
     misc_feature    1..173
                     /locus_tag="E1"
                     /label="E1"
                     /ApEinfo_label="E1"
                     /ApEinfo_fwdcolor="cyan"
                     /ApEinfo_revcolor="green"
                     /ApEinfo_graphicformat="arrow_data {{0 1 2 0 0 -1} {} 0}
                     width 5 offset 0"
     misc_feature    174..570
                     /locus_tag="E2"
                     /label="E2"
                     /ApEinfo_label="E2"
                     /ApEinfo_fwdcolor="#ffcc66"
                     /ApEinfo_revcolor="green"
                     /ApEinfo_graphicformat="arrow_data {{0 1 2 0 0 -1} {} 0}
                     width 5 offset 0"
     misc_feature    366..393
                     /locus_tag="q-F2"
                     /label="q-F2"
                     /ApEinfo_label="q-F2"
                     /ApEinfo_fwdcolor="#ff0000"
                     /ApEinfo_revcolor="green"
                     /ApEinfo_graphicformat="arrow_data {{0 1 2 0 0 -1} {} 0}
                     width 5 offset 0"
     misc_feature    538..570
                     /locus_tag="q-R2"
                     /label="q-R2"
                     /ApEinfo_label="q-R2"
                     /ApEinfo_fwdcolor="#ff0000"
                     /ApEinfo_revcolor="green"
                     /ApEinfo_graphicformat="arrow_data {{0 1 2 0 0 -1} {} 0}
                     width 5 offset 0"
     misc_feature    1..26
                     /locus_tag="q-F1"
                     /label="q-F1"
                     /ApEinfo_label="q-F1"
                     /ApEinfo_fwdcolor="#ff00ff"
                     /ApEinfo_revcolor="green"
                     /ApEinfo_graphicformat="arrow_data {{0 1 2 0 0 -1} {} 0}
                     width 5 offset 0"
     misc_feature    266..294
                     /locus_tag="q-R1"
                     /label="q-R1"
                     /ApEinfo_label="q-R1"
                     /ApEinfo_fwdcolor="#ff00ff"
                     /ApEinfo_revcolor="green"
                     /ApEinfo_graphicformat="arrow_data {{0 1 2 0 0 -1} {} 0}
                     width 5 offset 0"
ORIGIN
        1 GTATAGTGTC GAGCACAGGG ACACTCGTGC ACTGCGAGCG ATGAACAGTT AGTGCTGATT
       61 TTCATTTGCA TAAATTTTCA TATGTTTAAG TGAAAATAAT AGCGGAGCGG AGGAGAGCGG
      121 GATTCACTCG AGACGGAGGA AGAGAGAGAG GGAGCTGCGC TGGATTCATT CCTTCCCTGC
      181 AGGTAAGAGC AAGTCCCTCT GATAAACACA AGATACACAA GGCCTTCTTT CAGCGAAAGC
      241 TCCTTTATAG GGGCAGGATG GCTAGGATTA TCTTTCCTTC TGTCCTCTCT GCGCTCATAT
      301 GCGCCATCTC ATCTGGCTAA GTATTCGCGT AATGTATAGA AAATGGCAGT TTTGGGCAGA
      361 TGTTCCATTT TTTTGGAGAT TTTGTGCATT GTGAATTTAC ATCTATAGTT AAATGTTTAG
      421 GAGTCCATTT TTCTGTGTAC ATTTTGTCTT TTTGTCTAAT TTACTTTGGA TTAAAGTTCT
      481 TAATGTTATG ATTCTCCCCA TAATATATTT TTGTCCTATG GCAAAAAAAG TGGGTAGGCA
      541 TTAATTCAAG TTATTGTCAA ACCTATCATG   
//
