# Supplementary material for: Individual long non-coding RNAs have no overt functions in zebrafish embryogenesis, viability and fertility
Source: eLife. 2019 Jan 8;8:e40815. doi: 10.7554/eLife.40815 (PMC6347452; doi:10.7554/eLife.40815)
Supplement: Supplementary file 1. [file elife-40815-supp1.zip › Supplemantary file 1/lnc1200-deletions.ape]

LOCUS       2D1_deletion            1868 bp ds-DNA     linear       22-APR-2018
DEFINITION  .
ACCESSION   
VERSION     
SOURCE      .
  ORGANISM  .
COMMENT     >12 dna:chromosome chromosome:Zv9:12:1939250:1940850:1
COMMENT     
COMMENT     ApEinfo:methylated:1
FEATURES             Location/Qualifiers
     misc_feature    1707..1868
                     /locus_tag="In genebody del."
                     /label="In genebody del."
                     /ApEinfo_label="In genebody del."
                     /ApEinfo_fwdcolor="#fc8008"
                     /ApEinfo_revcolor="green"
                     /ApEinfo_graphicformat="arrow_data {{0 1 2 0 0 -1} {} 0}
                     width 5 offset 0"
     misc_feature    642..909
                     /locus_tag="In TSS del."
                     /label="In TSS del."
                     /ApEinfo_label="In TSS del."
                     /ApEinfo_fwdcolor="#fefe0a"
                     /ApEinfo_revcolor="green"
                     /ApEinfo_graphicformat="arrow_data {{0 1 2 0 0 -1} {} 0}
                     width 5 offset 0"
     misc_feature    1..47
                     /locus_tag="In Genebody del."
                     /label="In Genebody del."
                     /ApEinfo_label="In Genebody del."
                     /ApEinfo_fwdcolor="#ff8000"
                     /ApEinfo_revcolor="green"
                     /ApEinfo_graphicformat="arrow_data {{0 1 2 0 0 -1} {} 0}
                     width 5 offset 0"
     misc_feature    48..70
                     /locus_tag="G1"
                     /label="G1"
                     /ApEinfo_label="G1"
                     /ApEinfo_fwdcolor="#00ff00"
                     /ApEinfo_revcolor="green"
                     /ApEinfo_graphicformat="arrow_data {{0 1 2 0 0 -1} {} 0}
                     width 5 offset 0"
     misc_feature    45..67
                     /locus_tag="G2"
                     /label="G2"
                     /ApEinfo_label="G2"
                     /ApEinfo_fwdcolor="#00ff00"
                     /ApEinfo_revcolor="green"
                     /ApEinfo_graphicformat="arrow_data {{0 1 2 0 0 -1} {} 0}
                     width 5 offset 0"
     misc_feature    78..100
                     /locus_tag="G3"
                     /label="G3"
                     /ApEinfo_label="G3"
                     /ApEinfo_fwdcolor="#00ff00"
                     /ApEinfo_revcolor="green"
                     /ApEinfo_graphicformat="arrow_data {{0 1 2 0 0 -1} {} 0}
                     width 5 offset 0"
     misc_feature    624..646
                     /locus_tag="G4"
                     /label="G4"
                     /ApEinfo_label="G4"
                     /ApEinfo_fwdcolor="#ff0000"
                     /ApEinfo_revcolor="#ff0000"
                     /ApEinfo_graphicformat="arrow_data {{0 1 2 0 0 -1} {} 0}
                     width 5 offset 0"
     misc_feature    683..705
                     /locus_tag="G5"
                     /label="G5"
                     /ApEinfo_label="G5"
                     /ApEinfo_fwdcolor="#ff0000"
                     /ApEinfo_revcolor="#ff0000"
                     /ApEinfo_graphicformat="arrow_data {{0 1 2 0 0 -1} {} 0}
                     width 5 offset 0"
     misc_feature    complement(699..721)
                     /locus_tag="G6"
                     /label="G6"
                     /ApEinfo_label="G6"
                     /ApEinfo_fwdcolor="#ff0000"
                     /ApEinfo_revcolor="#ff0000"
                     /ApEinfo_graphicformat="arrow_data {{0 1 2 0 0 -1} {} 0}
                     width 5 offset 0"
     misc_feature    12..51
                     /locus_tag="In TSS del.(1)"
                     /label="In TSS del.(1)"
                     /ApEinfo_label="In TSS del."
                     /ApEinfo_fwdcolor="#fefe0a"
                     /ApEinfo_revcolor="green"
                     /ApEinfo_graphicformat="arrow_data {{0 1 2 0 0 -1} {} 0}
                     width 5 offset 0"
     misc_feature    374..403
                     /locus_tag="internal F"
                     /label="internal F"
                     /ApEinfo_label="internal F"
                     /ApEinfo_fwdcolor="#20fefe"
                     /ApEinfo_revcolor="green"
                     /ApEinfo_graphicformat="arrow_data {{0 1 2 0 0 -1} {} 0}
                     width 5 offset 0"
     misc_feature    1..34
                     /locus_tag="Fw"
                     /label="Fw"
                     /ApEinfo_label="Fw"
                     /ApEinfo_fwdcolor="#20fefe"
                     /ApEinfo_revcolor="green"
                     /ApEinfo_graphicformat="arrow_data {{0 1 2 0 0 -1} {} 0}
                     width 5 offset 0"
     misc_feature    881..909
                     /locus_tag="Re"
                     /label="Re"
                     /ApEinfo_label="Re"
                     /ApEinfo_fwdcolor="#20fefe"
                     /ApEinfo_revcolor="green"
                     /ApEinfo_graphicformat="arrow_data {{0 1 2 0 0 -1} {} 0}
                     width 5 offset 0"
     misc_feature    1211..1230
                     /locus_tag="Internal- Genebody del."
                     /label="Internal- Genebody del."
                     /ApEinfo_label="Internal- Genebody del."
                     /ApEinfo_fwdcolor="cyan"
                     /ApEinfo_revcolor="green"
                     /ApEinfo_graphicformat="arrow_data {{0 1 2 0 0 -1} {} 0}
                     width 5 offset 0"
     misc_feature    1845..1868
                     /locus_tag="Re- Genebody del."
                     /label="Re- Genebody del."
                     /ApEinfo_label="Re- Genebody del."
                     /ApEinfo_fwdcolor="cyan"
                     /ApEinfo_revcolor="green"
                     /ApEinfo_graphicformat="arrow_data {{0 1 2 0 0 -1} {} 0}
                     width 5 offset 0"
     misc_feature    1107..1116
                     /locus_tag="Intervening seq"
                     /label="Intervening seq"
                     /ApEinfo_label="Intervening seq"
                     /ApEinfo_fwdcolor="#000000"
                     /ApEinfo_revcolor="green"
                     /ApEinfo_graphicformat="arrow_data {{0 1 2 0 0 -1} {} 0}
                     width 5 offset 0"
ORIGIN
        1 GGAGTGTGTA TAAAATGTTT GTTTAACTTC TGAGCTAAAC TACAACTCCC ATGATGCATC
       61 TGCGCGGCCG TGCGCGTGTG CGCGCCGGAG GAATGAAGGG CGCACTTGTT GAGTTTGGGA
      121 ACTTTCAGAG AAGTTCTCCG TTTGGACGCT GCGGAGTGAA CTCTCTTCAT CGCCAGAAAA
      181 CGTGGATTTA TGCTTCTTTC TTACCTCCAC GACTGCATTT CTTTGCAGGG AAGCTCGTCT
      241 GAGTTTATAT AGCTTGTCTT CAGTGATTTA AGCTTTATAA AGACACATTT ACAGCGGTAA
      301 ACCACAGCAA ATGCGCGTTC TGAAGACGCG TTCACTGATC AACACGCGAT ACTCCAGCAC
      361 ACACACATCT AATGGAAAGC TGTGTTTGAT GGACTACATG AAGGGAATAT ATATCAAAGT
      421 TTTCTGACGG ATGTTTTACC GCACAATGGG ACAATCATTG GACCTTTACT GGACTTAACG
      481 TGCTTTGCTG CTGGAGGAGG GAATGGAGAC CATCGCAGCT TCACTAAGGT AAGAGCATTA
      541 TACAATTACA TACCTAAAAG ACATGCTGGA GGCATTAAAC ACCGCTGAAT ATGACAATAA
      601 AGCTCTATTG TTTTGTTTGT ACTGCTGTAC CATCTTCAAT TAGCGGCGTG TGTGTGTGTC
      661 TCGTTAGTGA AGTGATGTGC TGCACCTGCG CAAACTGACC TTTGGAGAAT GCGATGTGTG
      721 TTTTTTTCCA CCTGTTGCAT GTGATAGATG TCTGTTGCAC TGCATGTGTG AAGATTACTT
      781 CGTTTCCATA TGTAATATTT ATTTTGCAAT GATTTCTAAA GCCTTCAGGA GAGTCGATAA
      841 ATGAGATTGT TGAGATGTTA GTATTCATAT ATGTCTATAG GAGAAACCTG CTGTAGATGT
      901 AGTGTAAGGA AAGTACAAAA CGTGTTTAAT TTGGGTAAAG TTGGTTTTAT ATTCGCACAT
      961 TCAATCTTTC TTCTTAATAT AATTTTAGAA AAGTGTAGTT TGCACAGTAT TAATAGGGGA
     1021 AATCATATTA ACAGCCAATG ATTATCAAAG TGCATCATTG CTCACAGTTA ATTAAATAGT
     1081 GCTAATGTTT TGAAGTCATA TGCATGnnnn nnnnnnAATG AATATGCAAA TGCTTTTCAT
     1141 GGCCAAATCT TAAGACTAAA CATTTTCAGA GCTAAATAAA TAAAACCCCC AAGAAAGTGT
     1201 CACATCCCGG CGACTCTCCC TGCATCGTAA TTAAGTGTGA GTTTTCGAAA AGACGCAGTG
     1261 AATCACACAT CAAATCCAAA ACTTCACGCA ATCAAACTCT GCGTCTTTTC CCTCACAGAG
     1321 ACATAACTGT GATCCACCTG CTTTGTCCGT CCGTCCTTCC TTTAATTTTA TGCATTAAAT
     1381 GTTTCATGCG AGCTTTTGTT GGTGAAGTGG GAAGTTGCCA GATTCCTCTT TTTCATCCTT
     1441 ATTTTGTGTT CTTGTTTTGC ATTTGAAAGG ACCACCCATT GGGCTCGGAG GAGAGAGATT
     1501 CCCCGCTCGC CGTCTCCGCG GAATATTAAT GGGCTTCTCC TGGGAAAACT GCCCACAAAA
     1561 AGAGCCTCTC CGTCGGGTTT CTGCTTCCGC TCAGCTGTCC TGGCCTGGAG AAACCTCCAG
     1621 CGCACCTAAC AAAAAAAACA GAAAAACATT AAATATCATA CTAAATAAGC TTCAGTTTTC
     1681 AAAAAAAGCC TGCTATTACA GGGGCTTGAG GCAACAACAG CTGACTAATG CAGTTGTTAA
     1741 TGCAGTTACT AGTGTGTGTG TGCGTTAGTT TTGTTTAGTG TTATGATTTT TTAAATTTTT
     1801 TTTAGTTTTG TTGTGTGTTT TGCTTAGTTT TTTTTGTTTT GTTTGGTTTG GTTTCATTTC
     1861 ACTTTGCT     
//
