# Supplementary material for: Individual long non-coding RNAs have no overt functions in zebrafish embryogenesis, viability and fertility
Source: eLife. 2019 Jan 8;8:e40815. doi: 10.7554/eLife.40815 (PMC6347452; doi:10.7554/eLife.40815)
Supplement: Supplementary file 1. [file elife-40815-supp1.zip › Supplemantary file 1/lnc1300-deletion.ape]

LOCUS       4B1_deletion            1018 bp ds-DNA     linear       22-APR-2018
DEFINITION  .
ACCESSION   
VERSION     
SOURCE      .
  ORGANISM  .
COMMENT     >13 dna:chromosome chromosome:Zv9:13:4319100:4320100:1
COMMENT     366 bp deletion
COMMENT     
COMMENT     ApEinfo:methylated:1
FEATURES             Location/Qualifiers
     misc_feature    847..1018
                     /locus_tag="in"
                     /label="in"
                     /ApEinfo_label="in"
                     /ApEinfo_fwdcolor="#fefe0a"
                     /ApEinfo_revcolor="green"
                     /ApEinfo_graphicformat="arrow_data {{0 1 2 0 0 -1} {} 0}
                     width 5 offset 0"
     misc_feature    1..480
                     /locus_tag="in(1)"
                     /label="in(1)"
                     /ApEinfo_label="in"
                     /ApEinfo_fwdcolor="#fefe0a"
                     /ApEinfo_revcolor="green"
                     /ApEinfo_graphicformat="arrow_data {{0 1 2 0 0 -1} {} 0}
                     width 5 offset 0"
     misc_feature    complement(414..436)
                     /locus_tag="G1"
                     /label="G1"
                     /ApEinfo_label="G1"
                     /ApEinfo_fwdcolor="#00ff00"
                     /ApEinfo_revcolor="green"
                     /ApEinfo_graphicformat="arrow_data {{0 1 2 0 0 -1} {} 0}
                     width 5 offset 0"
     misc_feature    complement(475..497)
                     /locus_tag="G2"
                     /label="G2"
                     /ApEinfo_label="G2"
                     /ApEinfo_fwdcolor="#00ff00"
                     /ApEinfo_revcolor="green"
                     /ApEinfo_graphicformat="arrow_data {{0 1 2 0 0 -1} {} 0}
                     width 5 offset 0"
     misc_feature    524..546
                     /locus_tag="G3"
                     /label="G3"
                     /ApEinfo_label="G3"
                     /ApEinfo_fwdcolor="#00ff00"
                     /ApEinfo_revcolor="green"
                     /ApEinfo_graphicformat="arrow_data {{0 1 2 0 0 -1} {} 0}
                     width 5 offset 0"
     misc_feature    715..737
                     /locus_tag="G4"
                     /label="G4"
                     /ApEinfo_label="G4"
                     /ApEinfo_fwdcolor="#ff0000"
                     /ApEinfo_revcolor="#ff0000"
                     /ApEinfo_graphicformat="arrow_data {{0 1 2 0 0 -1} {} 0}
                     width 5 offset 0"
     misc_feature    complement(825..847)
                     /locus_tag="G5"
                     /label="G5"
                     /ApEinfo_label="G5"
                     /ApEinfo_fwdcolor="#ff0000"
                     /ApEinfo_revcolor="#ff0000"
                     /ApEinfo_graphicformat="arrow_data {{0 1 2 0 0 -1} {} 0}
                     width 5 offset 0"
     misc_feature    complement(849..871)
                     /locus_tag="G6"
                     /label="G6"
                     /ApEinfo_label="G6"
                     /ApEinfo_fwdcolor="#ff0000"
                     /ApEinfo_revcolor="#ff0000"
                     /ApEinfo_graphicformat="arrow_data {{0 1 2 0 0 -1} {} 0}
                     width 5 offset 0"
     misc_feature    1..33
                     /locus_tag="Fw"
                     /label="Fw"
                     /ApEinfo_label="Fw"
                     /ApEinfo_fwdcolor="cyan"
                     /ApEinfo_revcolor="green"
                     /ApEinfo_graphicformat="arrow_data {{0 1 2 0 0 -1} {} 0}
                     width 5 offset 0"
     misc_feature    591..621
                     /locus_tag="Internal-F"
                     /label="Internal-F"
                     /ApEinfo_label="Internal-F"
                     /ApEinfo_fwdcolor="#20fefe"
                     /ApEinfo_revcolor="green"
                     /ApEinfo_graphicformat="arrow_data {{0 1 2 0 0 -1} {} 0}
                     width 5 offset 0"
     misc_feature    160..182
                     /locus_tag="F"
                     /label="F"
                     /ApEinfo_label="F"
                     /ApEinfo_fwdcolor="#ffff00"
                     /ApEinfo_revcolor="green"
                     /ApEinfo_graphicformat="arrow_data {{0 1 2 0 0 -1} {} 0}
                     width 5 offset 0"
     misc_feature    998..1018
                     /locus_tag="R"
                     /label="R"
                     /ApEinfo_label="R"
                     /ApEinfo_fwdcolor="#ffff00"
                     /ApEinfo_revcolor="green"
                     /ApEinfo_graphicformat="arrow_data {{0 1 2 0 0 -1} {} 0}
                     width 5 offset 0"
     misc_feature    998..1018
                     /locus_tag="Re"
                     /label="Re"
                     /ApEinfo_label="Re"
                     /ApEinfo_fwdcolor="cyan"
                     /ApEinfo_revcolor="green"
                     /ApEinfo_graphicformat="arrow_data {{0 1 2 0 0 -1} {} 0}
                     width 5 offset 0"
ORIGIN
        1 GGCGACTAGC ATTATCGCCA CCTAACGGAC TGGGGGTCAG TTTAAACTTG CACAGTTTTT
       61 TGTTATTTTC ATTGTGCAAC AAAATCATTT CACATTCGTT AACAAGAAGG ATTAAAAGAG
      121 AAAAGAAAAC ATTTAAATAA ATAAAAATAT TAACTAAAAA GGAGGAGAGG GTACATATCA
      181 GATTACATAC AAATATACAG TTTAATGCAT GGTAGATTTA GTTATTAACA AAAGTTATTC
      241 AATTTAACTT TCATTAAAGA TAAGTCTGAA AATCTAATCT ATCTATCTAT CTATCTATCT
      301 ATCTATCTAT CTATCTATCT ATCTATCTAT CTATCTATCT ATCTATATCT AGTTAAAATT
      361 AGTACGTTGT TATATATATA TATATATATA TAATATATTA TATATATTTT TTTCCTTTTT
      421 AATTCACTTA CTGAGCCTTT TTTTCTTTAT TGATTTTCAG GTGCTTTGAG AAATCCCCTG
      481 CTTTGCTTAC ATGCCTTTTA ACGTGTCACG AGACTTTTAA TTTGAAGTAG TGCTATTCAT
      541 GTTTGGCAAG AGTCCAGTAC ACTAATGTGT TGTTGTGTAC TTCTCAAAAC GGTCATCCTC
      601 CCTACTGTTA TTGTTTATCT GAGGAGCTTC TACAAGATGA ATTTAGCTAA AAATAAATTA
      661 TTGGTGAGTA TACCTACGTG AATATTCAGT TAAAGTTGTC GTTACGCTGT TATTACAGTT
      721 CAGTCTTTTC TGTCAGGTTT GAATGAATAA CTTGATATAC ATTTATAAAA GTCATGTACA
      781 GTCAGCTGAT AGCGATATCG TATAAACACG AGACTTCTAC GTTACCTGTA GTGATACTGT
      841 CGTTAAAGCC GTTTAACAGC TGTAAGTTAC GTGTATTATT ATTGTTATTA ATACATACTG
      901 TAATACTGTA GCTAAACGTT GAGTCACATT TGTTTTCTTG GTTGTACAGA TTTTGTCACA
      961 CATAAAAAAA CACACTCTCC TATAAGTTAC TTCCTTTCTC TTTCTCTGAC GACAAGCG
//
