# Supplementary material for: Individual long non-coding RNAs have no overt functions in zebrafish embryogenesis, viability and fertility
Source: eLife. 2019 Jan 8;8:e40815. doi: 10.7554/eLife.40815 (PMC6347452; doi:10.7554/eLife.40815)
Supplement: Supplementary file 1. [file elife-40815-supp1.zip › Supplemantary file 1/lnc1300.ape]

LOCUS       4B_qPCR                  364 bp ds-DNA     linear       22-APR-2018
DEFINITION  .
ACCESSION   
VERSION     
SOURCE      .
  ORGANISM  .
COMMENT     
COMMENT     
COMMENT     ApEinfo:methylated:1
FEATURES             Location/Qualifiers
     misc_feature    1..99
                     /locus_tag="E1"
                     /label="E1"
                     /ApEinfo_label="E1"
                     /ApEinfo_fwdcolor="cyan"
                     /ApEinfo_revcolor="green"
                     /ApEinfo_graphicformat="arrow_data {{0 1 2 0 0 -1} {} 0}
                     width 5 offset 0"
     misc_feature    100..364
                     /locus_tag="E2"
                     /label="E2"
                     /ApEinfo_label="E2"
                     /ApEinfo_fwdcolor="#ffcc66"
                     /ApEinfo_revcolor="green"
                     /ApEinfo_graphicformat="arrow_data {{0 1 2 0 0 -1} {} 0}
                     width 5 offset 0"
     misc_feature    129..148
                     /locus_tag="q-F"
                     /label="q-F"
                     /ApEinfo_label="q-F"
                     /ApEinfo_fwdcolor="#ff0000"
                     /ApEinfo_revcolor="green"
                     /ApEinfo_graphicformat="arrow_data {{0 1 2 0 0 -1} {} 0}
                     width 5 offset 0"
     misc_feature    213..235
                     /locus_tag="q-R"
                     /label="q-R"
                     /ApEinfo_label="q-R"
                     /ApEinfo_fwdcolor="#ff0000"
                     /ApEinfo_revcolor="green"
                     /ApEinfo_graphicformat="arrow_data {{0 1 2 0 0 -1} {} 0}
                     width 5 offset 0"
ORIGIN
        1 ATGTGTTGTT GTGTACTTCT CAAAACGGTC ATCCTCCCTA CTGTTATTGT TTATCTGAGG
       61 AGCTTCTACA AGATGAATTT AGCTAAAAAT AAATTATTGT GCTGTGAGTC CACAGTGTTT
      121 ACGTCTTATT TCATTGGGAT CTGAGCCGAC AGCATCTCCA TAATGTCAGA CTGACTTCAT
      181 GAGGAGACGG ATGCTTTTCT CACAGCAGCA GAGGAGCTAA TGGTCCAGTA AGTTTTATAG
      241 TGTTTTCTTT GTTTTTCTTA GGTTCTGTCT TCTTATTAGG ACTGCACAAT ATATACAGTT
      301 GAAGTAAAAA TGATTAGCCC TCGTGTGAGT TTTCTTCTAA TATTTCCTAA ATTATGTTTA
      361 ACAG     
//
