# Supplementary material for: Individual long non-coding RNAs have no overt functions in zebrafish embryogenesis, viability and fertility
Source: eLife. 2019 Jan 8;8:e40815. doi: 10.7554/eLife.40815 (PMC6347452; doi:10.7554/eLife.40815)
Supplement: Supplementary file 1. [file elife-40815-supp1.zip › Supplemantary file 1/lnc1562 qPCR.ape]

LOCUS       1D_ENSDART000001         267 bp ds-DNA     linear       21-APR-2018
DEFINITION  .
ACCESSION   
VERSION     
SOURCE      .
  ORGANISM  .
COMMENT     >ENSDART00000131562
COMMENT     
COMMENT     ApEinfo:methylated:1
FEATURES             Location/Qualifiers
     misc_feature    1..137
                     /locus_tag="E3"
                     /label="E3"
                     /ApEinfo_label="E3"
                     /ApEinfo_fwdcolor="cyan"
                     /ApEinfo_revcolor="green"
                     /ApEinfo_graphicformat="arrow_data {{0 1 2 0 0 -1} {} 0}
                     width 5 offset 0"
     misc_feature    138..267
                     /locus_tag="E4"
                     /label="E4"
                     /ApEinfo_label="E4"
                     /ApEinfo_fwdcolor="#ffcc66"
                     /ApEinfo_revcolor="green"
                     /ApEinfo_graphicformat="arrow_data {{0 1 2 0 0 -1} {} 0}
                     width 5 offset 0"
     misc_feature    241..267
                     /locus_tag="qR"
                     /label="qR"
                     /ApEinfo_label="qR"
                     /ApEinfo_fwdcolor="#ff0000"
                     /ApEinfo_revcolor="green"
                     /ApEinfo_graphicformat="arrow_data {{0 1 2 0 0 -1} {} 0}
                     width 5 offset 0"
     misc_feature    1..29
                     /locus_tag="qF"
                     /label="qF"
                     /ApEinfo_label="qF"
                     /ApEinfo_fwdcolor="#ff0000"
                     /ApEinfo_revcolor="green"
                     /ApEinfo_graphicformat="arrow_data {{0 1 2 0 0 -1} {} 0}
                     width 5 offset 0"
ORIGIN
        1 ataacatttg ccattcatgg gagtagagga atgagaggcg atgggactta ggaaacaaag
       61 aggattgtat ggctggactg tgaatggagg agaaacgcat gcatggagca gcaatggagg
      121 agagactaca gtgtaaggtg tgtgacattg acctctgggc ttttgaacct gtgacctgcc
      181 acaatcccga agctcattca atagcactaa gtgatcagca cctccaagac aaagactcca
      241 gctgcctggt gttgaaatat gcattag   
//
