# Supplementary material for: Individual long non-coding RNAs have no overt functions in zebrafish embryogenesis, viability and fertility
Source: eLife. 2019 Jan 8;8:e40815. doi: 10.7554/eLife.40815 (PMC6347452; doi:10.7554/eLife.40815)
Supplement: Supplementary file 1. [file elife-40815-supp1.zip › Supplemantary file 1/lnc1562-deletion.ape]

LOCUS       1D1_deletion             877 bp ds-DNA     linear       21-APR-2018
DEFINITION  .
ACCESSION   
VERSION     
SOURCE      .
  ORGANISM  .
COMMENT     >21 dna:chromosome chromosome:Zv9:21:18513150:18514150:-1
COMMENT     
COMMENT     ApEinfo:methylated:1
FEATURES             Location/Qualifiers
     misc_feature    1..233
                     /locus_tag="In"
                     /label="In"
                     /ApEinfo_label="In"
                     /ApEinfo_fwdcolor="#fefe0a"
                     /ApEinfo_revcolor="green"
                     /ApEinfo_graphicformat="arrow_data {{0 1 2 0 0 -1} {} 0}
                     width 5 offset 0"
     misc_feature    643..877
                     /locus_tag="In(1)"
                     /label="In(1)"
                     /ApEinfo_label="In"
                     /ApEinfo_fwdcolor="#fefe0a"
                     /ApEinfo_revcolor="green"
                     /ApEinfo_graphicformat="arrow_data {{0 1 2 0 0 -1} {} 0}
                     width 5 offset 0"
     misc_feature    708..730
                     /locus_tag="G5"
                     /label="G5"
                     /ApEinfo_label="G5"
                     /ApEinfo_fwdcolor="#ff0000"
                     /ApEinfo_revcolor="#ff0000"
                     /ApEinfo_graphicformat="arrow_data {{0 1 2 0 0 -1} {} 0}
                     width 5 offset 0"
     misc_feature    791..813
                     /locus_tag="G6"
                     /label="G6"
                     /ApEinfo_label="G6"
                     /ApEinfo_fwdcolor="#ff0000"
                     /ApEinfo_revcolor="#ff0000"
                     /ApEinfo_graphicformat="arrow_data {{0 1 2 0 0 -1} {} 0}
                     width 5 offset 0"
     misc_feature    392..414
                     /locus_tag="G2"
                     /label="G2"
                     /ApEinfo_label="G2"
                     /ApEinfo_fwdcolor="#7ffe07"
                     /ApEinfo_revcolor="green"
                     /ApEinfo_graphicformat="arrow_data {{0 1 2 0 0 -1} {} 0}
                     width 5 offset 0"
     misc_feature    complement(425..447)
                     /locus_tag="G3"
                     /label="G3"
                     /ApEinfo_label="G3"
                     /ApEinfo_fwdcolor="#00ff00"
                     /ApEinfo_revcolor="#7ffe07"
                     /ApEinfo_graphicformat="arrow_data {{0 1 2 0 0 -1} {} 0}
                     width 5 offset 0"
     misc_feature    530..555
                     /locus_tag="internal F"
                     /label="internal F"
                     /ApEinfo_label="internal F"
                     /ApEinfo_fwdcolor="cyan"
                     /ApEinfo_revcolor="green"
                     /ApEinfo_graphicformat="arrow_data {{0 1 2 0 0 -1} {} 0}
                     width 5 offset 0"
     misc_feature    1..20
                     /locus_tag="Fw"
                     /label="Fw"
                     /ApEinfo_label="Fw"
                     /ApEinfo_fwdcolor="cyan"
                     /ApEinfo_revcolor="green"
                     /ApEinfo_graphicformat="arrow_data {{0 1 2 0 0 -1} {} 0}
                     width 5 offset 0"
     misc_feature    857..877
                     /locus_tag="Re"
                     /label="Re"
                     /ApEinfo_label="Re"
                     /ApEinfo_fwdcolor="cyan"
                     /ApEinfo_revcolor="green"
                     /ApEinfo_graphicformat="arrow_data {{0 1 2 0 0 -1} {} 0}
                     width 5 offset 0"
     misc_feature    639..661
                     /locus_tag="G4"
                     /label="G4"
                     /ApEinfo_label="G4"
                     /ApEinfo_fwdcolor="#fb0106"
                     /ApEinfo_revcolor="green"
                     /ApEinfo_graphicformat="arrow_data {{0 1 2 0 0 -1} {} 0}
                     width 5 offset 0"
     misc_feature    232..254
                     /locus_tag="G1"
                     /label="G1"
                     /ApEinfo_label="G1"
                     /ApEinfo_fwdcolor="#7ffe07"
                     /ApEinfo_revcolor="green"
                     /ApEinfo_graphicformat="arrow_data {{0 1 2 0 0 -1} {} 0}
                     width 5 offset 0"
ORIGIN
        1 TGTCCGCCAC GTAACCAATA AAAACTAATA TAAAACTAGT GCATAGCTAC ATCACGTGCA
       61 TAAATCACGC TATGGACATT ACATTAAGAA ACATATAATT CAAAAGAAGA TGGACAAATG
      121 AGAACCTTTC TGTCATAAAC TCTAGTAAAA CTGCTTGTCA AAAGCTGTGA ACAGATTGCA
      181 TACAGGAATA GAAAAAAGAG CACTCTTAAA TTATCAGCTG TTAGTCAGTG CCCGCTCTCA
      241 TTTTTCCTGG CCATTGCGCT TTTGCTGTGT GCTGTGTAAA TGCAGATGAT CGGATACGAG
      301 TCACTTTTAA AAGATGGTGT AAGCAGGTCA TCAAAGAAAT CGGACACAGT CACAAAATCG
      361 AAATTGACCA TTAAGATCTG CATTGTAAAT GCAGCCAAAG AGTCAGTCGC TCGGACTAAA
      421 CGATCCGGTA GCAACGCGTT AACGTGTTTG TAGCATACGT TTTGGCCCCA ACAGCCTTCC
      481 ATAGTTCCAC GTGTTTGAGG CACTGCCGTT GAATTATATT TTTTTGGTGC TACTGAACCG
      541 AGCATGATAC GACTGAGAAC ATGAAACTGC TTCTTGGTTC CCTGTCCGTT GTCTTGAATC
      601 AATTTCGGTT TAATTGTACA TGAAAAGATG TTTACGAACC ACCCAAAAGA CTATCTAACG
      661 TAAACAAACA CATCAGTACT CGAGCTCACA ACAGAGTCAA CGTTATGTTC CCATGTGAAA
      721 GCAGGAGAGG CATTGATAAA AGGTGAGATT TCTGTCCAAA GTTTCTCAGT TTTAGCTTGC
      781 TAATTGCTGG AGCAGCTCCC TATTTTTGAG AGGGAAAAAA GCGTCAGACC TACAATAACG
      841 TTAGCCATAA TCAGAATCAG CTCATTCTAC TGCCAGT  
//
