# Supplementary material for: Individual long non-coding RNAs have no overt functions in zebrafish embryogenesis, viability and fertility
Source: eLife. 2019 Jan 8;8:e40815. doi: 10.7554/eLife.40815 (PMC6347452; doi:10.7554/eLife.40815)
Supplement: Supplementary file 1. [file elife-40815-supp1.zip › Supplemantary file 1/lnc1666-deletion.ape]

LOCUS       4H1_Mutant               856 bp ds-DNA     linear       22-APR-2018
DEFINITION  .
ACCESSION   
VERSION     
SOURCE      .
  ORGANISM  .
COMMENT     >2 dna:chromosome chromosome:Zv9:2:29427050:29428050:1
COMMENT     ApEinfo:methylated:1
FEATURES             Location/Qualifiers
     misc_feature    1..210
                     /locus_tag="in"
                     /label="in"
                     /ApEinfo_label="in"
                     /ApEinfo_fwdcolor="#fefe0a"
                     /ApEinfo_revcolor="green"
                     /ApEinfo_graphicformat="arrow_data {{0 1 2 0 0 -1} {} 0}
                     width 5 offset 0"
     misc_feature    755..856
                     /locus_tag="in(1)"
                     /label="in(1)"
                     /ApEinfo_label="in"
                     /ApEinfo_fwdcolor="#fefe0a"
                     /ApEinfo_revcolor="green"
                     /ApEinfo_graphicformat="arrow_data {{0 1 2 0 0 -1} {} 0}
                     width 5 offset 0"
     misc_feature    complement(139..161)
                     /locus_tag="G1"
                     /label="G1"
                     /ApEinfo_label="G1"
                     /ApEinfo_fwdcolor="#00ff00"
                     /ApEinfo_revcolor="green"
                     /ApEinfo_graphicformat="arrow_data {{0 1 2 0 0 -1} {} 0}
                     width 5 offset 0"
     misc_feature    196..218
                     /locus_tag="G2"
                     /label="G2"
                     /ApEinfo_label="G2"
                     /ApEinfo_fwdcolor="#00ff00"
                     /ApEinfo_revcolor="green"
                     /ApEinfo_graphicformat="arrow_data {{0 1 2 0 0 -1} {} 0}
                     width 5 offset 0"
     misc_feature    238..260
                     /locus_tag="G3"
                     /label="G3"
                     /ApEinfo_label="G3"
                     /ApEinfo_fwdcolor="#00ff00"
                     /ApEinfo_revcolor="green"
                     /ApEinfo_graphicformat="arrow_data {{0 1 2 0 0 -1} {} 0}
                     width 5 offset 0"
     misc_feature    complement(698..720)
                     /locus_tag="G4"
                     /label="G4"
                     /ApEinfo_label="G4"
                     /ApEinfo_fwdcolor="#ff0000"
                     /ApEinfo_revcolor="#ff0000"
                     /ApEinfo_graphicformat="arrow_data {{0 1 2 0 0 -1} {} 0}
                     width 5 offset 0"
     misc_feature    complement(720..742)
                     /locus_tag="G5"
                     /label="G5"
                     /ApEinfo_label="G5"
                     /ApEinfo_fwdcolor="#ff0000"
                     /ApEinfo_revcolor="#ff0000"
                     /ApEinfo_graphicformat="arrow_data {{0 1 2 0 0 -1} {} 0}
                     width 5 offset 0"
     misc_feature    complement(748..770)
                     /locus_tag="G6"
                     /label="G6"
                     /ApEinfo_label="G6"
                     /ApEinfo_fwdcolor="#ff0000"
                     /ApEinfo_revcolor="#ff0000"
                     /ApEinfo_graphicformat="arrow_data {{0 1 2 0 0 -1} {} 0}
                     width 5 offset 0"
     misc_feature    837..856
                     /locus_tag="Re"
                     /label="Re"
                     /ApEinfo_label="Re"
                     /ApEinfo_fwdcolor="#20fefe"
                     /ApEinfo_revcolor="green"
                     /ApEinfo_graphicformat="arrow_data {{0 1 2 0 0 -1} {} 0}
                     width 5 offset 0"
     misc_feature    1..20
                     /locus_tag="Fw"
                     /label="Fw"
                     /ApEinfo_label="Fw"
                     /ApEinfo_fwdcolor="#20fefe"
                     /ApEinfo_revcolor="green"
                     /ApEinfo_graphicformat="arrow_data {{0 1 2 0 0 -1} {} 0}
                     width 5 offset 0"
     misc_feature    235..260
                     /locus_tag="Internal-F"
                     /label="Internal-F"
                     /ApEinfo_label="Internal-F"
                     /ApEinfo_fwdcolor="#20fefe"
                     /ApEinfo_revcolor="green"
                     /ApEinfo_graphicformat="arrow_data {{0 1 2 0 0 -1} {} 0}
                     width 5 offset 0"
     misc_feature    392..467
                     /locus_tag="E1"
                     /label="E1"
                     /ApEinfo_label="E1"
                     /ApEinfo_fwdcolor="#cc66ff"
                     /ApEinfo_revcolor="green"
                     /ApEinfo_graphicformat="arrow_data {{0 1 2 0 0 -1} {} 0}
                     width 5 offset 0"
ORIGIN
        1 AGGCCAGAGT CAAATCCTGC GATTAACTGT AACGTGATTT CTGAATAGAT ACGTTAATGT
       61 GAGGTGTGAA GCCTTGGATA AAATGCAAAA CAACAGCTGA AAGATGTCAC TATTTATCAT
      121 TATGGAAATC TGACGGACCC TCGCTGTGAC TGTGACAGTT TGGGTGAAAA ATAAATAACT
      181 AAACAGGAGA GAACGGAGTA GTAGGTTTTA AAGTGCGGTT CTAAATTGGT AAAAGAGGCA
      241 TGACGTTTCC TTTGCCTTGG GCAATTGGCC TGGGTACACT GCAGGTGCTT CAAGGCTAAA
      301 TTTTCCCGTG GTATCCACTT GTGTTCTGTG TACCCAGTTG TCTCTACGTC AGCTCTCGCA
      361 GTTATTAAGA GGTACCCAAA CACATGCCCA TGTCCACATG TCCAATCTAA ACTCATGCAG
      421 AGCGCTCGGA GGCTAAAATC ATGGATGGAC AGGGATTGGG ATAACAGGTA TTGATTTGAT
      481 ACTTTAATCA TGTTGTTTAT AATATAATGT TTCATCTTGC TTGTTCTACA GTCATATTAT
      541 TGGTGCACAG TTTGTTAATG TAAATATTAT ATATTTGATG TAGTACTTAA CTAATGCGTA
      601 CTGGTCAATT ACCTATTTAG TTATATAAGG ACAAATATTT AATTAGTGTC ATCAATATTT
      661 AATTAATTAA ATGAAATTTT TAACTGATGG ACATAATCCA ACCTTTCCGA GTATTAGCGC
      721 CTCATTAAAC GCGCTGATTT CTGCTATCCA GGGCGCAGGA CTAAAAGCAT GTAATCCCAT
      781 TATGCTCATT AGAAAGTCAA ATGTTAGCAA GTCAGACTTA ACTAAGATAA AAGACCCCAA
      841 ACGTCTTCTG GCGATT    
//
