# Supplementary material for: Individual long non-coding RNAs have no overt functions in zebrafish embryogenesis, viability and fertility
Source: eLife. 2019 Jan 8;8:e40815. doi: 10.7554/eLife.40815 (PMC6347452; doi:10.7554/eLife.40815)
Supplement: Supplementary file 1. [file elife-40815-supp1.zip › Supplemantary file 1/lnc1666-qPCR.ape]

LOCUS       4H1_ENSDART00000         525 bp ds-DNA     linear       14-SEP-2017
DEFINITION  .
ACCESSION   
VERSION     
SOURCE      .
  ORGANISM  .
COMMENT     >ENSDART00000141666
COMMENT     ApEinfo:methylated:1
FEATURES             Location/Qualifiers
     misc_feature    77..525
                     /label=Ex2
                     /ApEinfo_fwdcolor=cyan
                     /ApEinfo_revcolor=green
                     /ApEinfo_graphicformat=arrow_data {{0 1 2 0 0 -1} {} 0}
                     width 5 offset 0
     misc_feature    1..29
                     /label=Q-F
                     /ApEinfo_fwdcolor=#ff0000
                     /ApEinfo_revcolor=green
                     /ApEinfo_graphicformat=arrow_data {{0 1 2 0 0 -1} {} 0}
                     width 5 offset 0
     misc_feature    265..294
                     /label=Q-R
                     /ApEinfo_fwdcolor=#ff0000
                     /ApEinfo_revcolor=green
                     /ApEinfo_graphicformat=arrow_data {{0 1 2 0 0 -1} {} 0}
                     width 5 offset 0
     misc_feature    93..113
                     /label=4H-Q-F new
                     /ApEinfo_fwdcolor=#ffff00
                     /ApEinfo_revcolor=green
                     /ApEinfo_graphicformat=arrow_data {{0 1 2 0 0 -1} {} 0}
                     width 5 offset 0
     misc_feature    182..202
                     /label=4H-Q-R new
                     /ApEinfo_fwdcolor=#ffff00
                     /ApEinfo_revcolor=green
                     /ApEinfo_graphicformat=arrow_data {{0 1 2 0 0 -1} {} 0}
                     width 5 offset 0
ORIGIN
        1 gtccacatgt ccaatctaaa ctcatgcaga gcgctcggag gctaaaatca tggatggaca
       61 gggattggga taacaggtga aaatgcacta acctaagcca gggagaacat ctgcccttct
      121 ttccctctgt gtactgtggt tcctcttgtg ttggtgtcta gcacctatac gtggctttac
      181 agcagaggga tatgtaagct ggaatgtcca tcacaccaaa agcagaatag tttgaacagt
      241 aagcttgttt accagaggag ccaccgtgct gtatctcaga cttttaaaag caccatctgc
      301 aggactcttc agtggcgagc atggagcatc catctgcaag agaaaaaaca aaagacttca
      361 ataagaggtt ataatcatta caggattgtc ctgtaatcaa tttttgatgt gtttttgaca
      421 caattgcaag atgtcaattc gatgttatta aattggaata gaaaattaaa tgtaaatttg
      481 gaattgaagc tttcagatga ataaaacttt tctttttcta ttttt 
//
