# Supplementary material for: Individual long non-coding RNAs have no overt functions in zebrafish embryogenesis, viability and fertility
Source: eLife. 2019 Jan 8;8:e40815. doi: 10.7554/eLife.40815 (PMC6347452; doi:10.7554/eLife.40815)
Supplement: Supplementary file 1. [file elife-40815-supp1.zip › Supplemantary file 1/lnc2154-deletion.ape]

LOCUS       lnc2154_deletion         999 bp ds-DNA     linear       22-APR-2018
DEFINITION  .
ACCESSION   
VERSION     
SOURCE      .
  ORGANISM  .
COMMENT     >16 dna:chromosome chromosome:Zv9:16:49456899:49457899:-1
COMMENT     
COMMENT     ApEinfo:methylated:1
FEATURES             Location/Qualifiers
     misc_feature    1..187
                     /locus_tag="in"
                     /label="in"
                     /ApEinfo_label="in"
                     /ApEinfo_fwdcolor="#ffff00"
                     /ApEinfo_revcolor="green"
                     /ApEinfo_graphicformat="arrow_data {{0 1 2 0 0 -1} {} 0}
                     width 5 offset 0"
     misc_feature    733..999
                     /locus_tag="in(1)"
                     /label="in(1)"
                     /ApEinfo_label="in"
                     /ApEinfo_fwdcolor="#ffff00"
                     /ApEinfo_revcolor="green"
                     /ApEinfo_graphicformat="arrow_data {{0 1 2 0 0 -1} {} 0}
                     width 5 offset 0"
     misc_feature    complement(149..171)
                     /locus_tag="G1"
                     /label="G1"
                     /ApEinfo_label="G1"
                     /ApEinfo_fwdcolor="#00ff00"
                     /ApEinfo_revcolor="green"
                     /ApEinfo_graphicformat="arrow_data {{0 1 2 0 0 -1} {} 0}
                     width 5 offset 0"
     misc_feature    complement(182..204)
                     /locus_tag="G2"
                     /label="G2"
                     /ApEinfo_label="G2"
                     /ApEinfo_fwdcolor="#00ff00"
                     /ApEinfo_revcolor="green"
                     /ApEinfo_graphicformat="arrow_data {{0 1 2 0 0 -1} {} 0}
                     width 5 offset 0"
     misc_feature    complement(239..261)
                     /locus_tag="G3"
                     /label="G3"
                     /ApEinfo_label="G3"
                     /ApEinfo_fwdcolor="#00ff00"
                     /ApEinfo_revcolor="green"
                     /ApEinfo_graphicformat="arrow_data {{0 1 2 0 0 -1} {} 0}
                     width 5 offset 0"
     misc_feature    715..737
                     /locus_tag="G4"
                     /label="G4"
                     /ApEinfo_label="G4"
                     /ApEinfo_fwdcolor="#ff0000"
                     /ApEinfo_revcolor="#ff0000"
                     /ApEinfo_graphicformat="arrow_data {{0 1 2 0 0 -1} {} 0}
                     width 5 offset 0"
     misc_feature    complement(745..767)
                     /locus_tag="G5"
                     /label="G5"
                     /ApEinfo_label="G5"
                     /ApEinfo_fwdcolor="#ff0000"
                     /ApEinfo_revcolor="#ff0000"
                     /ApEinfo_graphicformat="arrow_data {{0 1 2 0 0 -1} {} 0}
                     width 5 offset 0"
     misc_feature    878..900
                     /locus_tag="G6"
                     /label="G6"
                     /ApEinfo_label="G6"
                     /ApEinfo_fwdcolor="#ff0000"
                     /ApEinfo_revcolor="#ff0000"
                     /ApEinfo_graphicformat="arrow_data {{0 1 2 0 0 -1} {} 0}
                     width 5 offset 0"
     misc_feature    1..25
                     /locus_tag="F"
                     /label="F"
                     /ApEinfo_label="F"
                     /ApEinfo_fwdcolor="cyan"
                     /ApEinfo_revcolor="green"
                     /ApEinfo_graphicformat="arrow_data {{0 1 2 0 0 -1} {} 0}
                     width 5 offset 0"
     misc_feature    976..999
                     /locus_tag="R"
                     /label="R"
                     /ApEinfo_label="R"
                     /ApEinfo_fwdcolor="cyan"
                     /ApEinfo_revcolor="green"
                     /ApEinfo_graphicformat="arrow_data {{0 1 2 0 0 -1} {} 0}
                     width 5 offset 0"
     misc_feature    360..396
                     /locus_tag="F-internal"
                     /label="F-internal"
                     /ApEinfo_label="F-internal"
                     /ApEinfo_fwdcolor="cyan"
                     /ApEinfo_revcolor="green"
                     /ApEinfo_graphicformat="arrow_data {{0 1 2 0 0 -1} {} 0}
                     width 5 offset 0"
     misc_feature    491..567
                     /locus_tag="E1"
                     /label="E1"
                     /ApEinfo_label="E1"
                     /ApEinfo_fwdcolor="#ff00ff"
                     /ApEinfo_revcolor="green"
                     /ApEinfo_graphicformat="arrow_data {{0 1 2 0 0 -1} {} 0}
                     width 5 offset 0"
ORIGIN
        1 GGACAACACA GAATCTAAAT CAAGTCAAAT TCATGCATAT AAAATATATT TTCCCAACAA
       61 CAAAATTGTG GCTAGTGAAA ATAGCGAGTG GCTAGTAATT TTGGAAATCT AGCCACAGTG
      121 GCTGGTGATC CAAAAAGTTA ATGTCAAGCC CCGCTTGTAG TTTCCTTTCT TATATTGATC
      181 TCCTCAGTGA TTGTGTATTT ATAGCTCATT TTGAAGGATG TAAATAAAAA CAATGTTCCC
      241 AACCTACTTC CTTTTTTTTA CATTTTTGAT TTCTATGGCT TCCGAGAATC CAAAAAGAGC
      301 CACATATATT GGTAATTAAT GTTATGATAG CTGTTTTAAC ATTAAGATAT GATTGAATTG
      361 CCTCTTGTTA CAGTTATGAA ATTGATTGAT AACAAGCAGG AAATGTTCAT GGGCCAATGA
      421 CATCACCAAA TTGAAAGTAC ACTGATAAAA ATAAATAAAT AAAATAAAAA TGCAATGCTG
      481 ACATTCCACC ACTAGAGGGA AGTAGCTACT AAATCCAGCA GGGGACACAA GCTGGCCAAC
      541 TCACAGACGT CCATCCAACT GTTTCAGGTT TGAACTCTTC ATTCCTCCAC CTTCACAAAT
      601 ATTGATTGTT TTTCTTATGT TTGCGGGTGT GTGTGTGTGT GTGTGGAGGG GGTAATACAC
      661 CGTTCAAACA AAGCTGTCAA AGCAGATTAC TTCCAGAATG TTTACTATTG CCCGAGGCTA
      721 AACGCACACA CAATAGGTTA AAATCCCCGG CCAAAGCATT GCATAAGAAA GTTATCATAA
      781 GTACAGTAAA GATGGTAATA TAATCTTACT GTAGCAGTTC TTAAGAAATT CTGATATACC
      841 TGAAAAATGC TATCTGAATG TATTTCAGGC ATGAAGTTGA CGCATGTTTT GGCACTGAGG
      901 GGGATAGTTC ACCCAAAAAT TCAAGTGTAC TCACTGTTTA CTGTCCTTCT GAGTTTTTCT
      961 TCTGTTGAAC ACAAAAGAAG TTACTGTGAA GAATGCTGA  
//
