# Supplementary material for: Individual long non-coding RNAs have no overt functions in zebrafish embryogenesis, viability and fertility
Source: eLife. 2019 Jan 8;8:e40815. doi: 10.7554/eLife.40815 (PMC6347452; doi:10.7554/eLife.40815)
Supplement: Supplementary file 1. [file elife-40815-supp1.zip › Supplemantary file 1/lnc2154-qPCR.ape]

LOCUS       2B_ENSDART000001         277 bp ds-DNA     linear       22-APR-2018
DEFINITION  .
ACCESSION   
VERSION     
SOURCE      .
  ORGANISM  .
COMMENT     
COMMENT     
COMMENT     ApEinfo:methylated:1
FEATURES             Location/Qualifiers
     misc_feature    98..277
                     /locus_tag="E3"
                     /label="E3"
                     /ApEinfo_label="E3"
                     /ApEinfo_fwdcolor="cyan"
                     /ApEinfo_revcolor="green"
                     /ApEinfo_graphicformat="arrow_data {{0 1 2 0 0 -1} {} 0}
                     width 5 offset 0"
     misc_feature    1..97
                     /locus_tag="E2"
                     /label="E2"
                     /ApEinfo_label="E2"
                     /ApEinfo_fwdcolor="cyan"
                     /ApEinfo_revcolor="green"
                     /ApEinfo_graphicformat="arrow_data {{0 1 2 0 0 -1} {} 0}
                     width 5 offset 0"
     misc_feature    3..277
                     /locus_tag="Old-q-Amp"
                     /label="Old-q-Amp"
                     /ApEinfo_label="Old-q-Amp"
                     /ApEinfo_fwdcolor="#ff0000"
                     /ApEinfo_revcolor="green"
                     /ApEinfo_graphicformat="arrow_data {{0 1 2 0 0 -1} {} 0}
                     width 5 offset 0"
     misc_feature    66..183
                     /locus_tag="New-q-Amp"
                     /label="New-q-Amp"
                     /ApEinfo_label="New-q-Amp"
                     /ApEinfo_fwdcolor="#ff00ff"
                     /ApEinfo_revcolor="green"
                     /ApEinfo_graphicformat="arrow_data {{0 1 2 0 0 -1} {} 0}
                     width 5 offset 0"
     misc_feature    3..33
                     /locus_tag="q-F"
                     /label="q-F"
                     /ApEinfo_label="q-F"
                     /ApEinfo_fwdcolor="#7ffe07"
                     /ApEinfo_revcolor="green"
                     /ApEinfo_graphicformat="arrow_data {{0 1 2 0 0 -1} {} 0}
                     width 5 offset 0"
     misc_feature    254..277
                     /locus_tag="q-R"
                     /label="q-R"
                     /ApEinfo_label="q-R"
                     /ApEinfo_fwdcolor="#7ffe07"
                     /ApEinfo_revcolor="green"
                     /ApEinfo_graphicformat="arrow_data {{0 1 2 0 0 -1} {} 0}
                     width 5 offset 0"
ORIGIN
        1 CACAACAACA TCAGTTCACT CACATTAAGG AAGAACACAT CAGAGATTCT TCAATCTCTA
       61 GAAAACAAAC ATCCTACACC TCTGGAGCAA TATGAAGTGC AGGCCAACCC AGAGCCAAGG
      121 ACACCTTGCC ATGGCAAAAC AAATGGAGAG ACAACTGTGT CCCTGAGGTC AGAACAGGTG
      181 CTGCGGGACC GGCCAGAGTC CACCGGGACA GCTGTTCTAT TCCTGTCCGG AAAAGAGCCG
      241 GATCTGCTCA GAGCAATGAC AGATGGACAC GAACACC  
//
