# Supplementary material for: Individual long non-coding RNAs have no overt functions in zebrafish embryogenesis, viability and fertility
Source: eLife. 2019 Jan 8;8:e40815. doi: 10.7554/eLife.40815 (PMC6347452; doi:10.7554/eLife.40815)
Supplement: Supplementary file 1. [file elife-40815-supp1.zip › Supplemantary file 1/lnc2646-deletion.ape]

LOCUS       lnc2646_Mutant          1244 bp ds-DNA     linear       22-APR-2018
DEFINITION  .
ACCESSION   
VERSION     
SOURCE      .
  ORGANISM  .
COMMENT     >12 dna:chromosome chromosome:Zv9:12:7176301:7177601:-1
COMMENT     ApEinfo:methylated:1
FEATURES             Location/Qualifiers
     misc_feature    794..992
                     /locus_tag="Exon"
                     /label="Exon"
                     /ApEinfo_label="Exon"
                     /ApEinfo_fwdcolor="#cc66ff"
                     /ApEinfo_revcolor="green"
                     /ApEinfo_graphicformat="arrow_data {{0 1 2 0 0 -1} {} 0}
                     width 5 offset 0"
     misc_feature    1..707
                     /locus_tag="in"
                     /label="in"
                     /ApEinfo_label="in"
                     /ApEinfo_fwdcolor="#fefe0a"
                     /ApEinfo_revcolor="green"
                     /ApEinfo_graphicformat="arrow_data {{0 1 2 0 0 -1} {} 0}
                     width 5 offset 0"
     misc_feature    945..1244
                     /locus_tag="in(1)"
                     /label="in(1)"
                     /ApEinfo_label="in"
                     /ApEinfo_fwdcolor="#fefe0a"
                     /ApEinfo_revcolor="green"
                     /ApEinfo_graphicformat="arrow_data {{0 1 2 0 0 -1} {} 0}
                     width 5 offset 0"
     misc_feature    320..342
                     /locus_tag="G1"
                     /label="G1"
                     /ApEinfo_label="G1"
                     /ApEinfo_fwdcolor="#00ff00"
                     /ApEinfo_revcolor="green"
                     /ApEinfo_graphicformat="arrow_data {{0 1 2 0 0 -1} {} 0}
                     width 5 offset 0"
     misc_feature    694..716
                     /locus_tag="G2"
                     /label="G2"
                     /ApEinfo_label="G2"
                     /ApEinfo_fwdcolor="#00ff00"
                     /ApEinfo_revcolor="green"
                     /ApEinfo_graphicformat="arrow_data {{0 1 2 0 0 -1} {} 0}
                     width 5 offset 0"
     misc_feature    complement(710..732)
                     /locus_tag="G3"
                     /label="G3"
                     /ApEinfo_label="G3"
                     /ApEinfo_fwdcolor="#00ff00"
                     /ApEinfo_revcolor="green"
                     /ApEinfo_graphicformat="arrow_data {{0 1 2 0 0 -1} {} 0}
                     width 5 offset 0"
     misc_feature    928..950
                     /locus_tag="G4"
                     /label="G4"
                     /ApEinfo_label="G4"
                     /ApEinfo_fwdcolor="#ff0000"
                     /ApEinfo_revcolor="#ff0000"
                     /ApEinfo_graphicformat="arrow_data {{0 1 2 0 0 -1} {} 0}
                     width 5 offset 0"
     misc_feature    complement(989..1011)
                     /locus_tag="G5"
                     /label="G5"
                     /ApEinfo_label="G5"
                     /ApEinfo_fwdcolor="#ff0000"
                     /ApEinfo_revcolor="#ff0000"
                     /ApEinfo_graphicformat="arrow_data {{0 1 2 0 0 -1} {} 0}
                     width 5 offset 0"
     misc_feature    complement(1164..1186)
                     /locus_tag="G6"
                     /label="G6"
                     /ApEinfo_label="G6"
                     /ApEinfo_fwdcolor="#ff0000"
                     /ApEinfo_revcolor="#ff0000"
                     /ApEinfo_graphicformat="arrow_data {{0 1 2 0 0 -1} {} 0}
                     width 5 offset 0"
     misc_feature    1213..1244
                     /locus_tag="Re"
                     /label="Re"
                     /ApEinfo_label="Re"
                     /ApEinfo_fwdcolor="#20fefe"
                     /ApEinfo_revcolor="green"
                     /ApEinfo_graphicformat="arrow_data {{0 1 2 0 0 -1} {} 0}
                     width 5 offset 0"
     misc_feature    1..31
                     /locus_tag="Fw"
                     /label="Fw"
                     /ApEinfo_label="Fw"
                     /ApEinfo_fwdcolor="#20fefe"
                     /ApEinfo_revcolor="green"
                     /ApEinfo_graphicformat="arrow_data {{0 1 2 0 0 -1} {} 0}
                     width 5 offset 0"
     misc_feature    709..732
                     /locus_tag="F-internal"
                     /label="F-internal"
                     /ApEinfo_label="F-internal"
                     /ApEinfo_fwdcolor="#ff00ff"
                     /ApEinfo_revcolor="green"
                     /ApEinfo_graphicformat="arrow_data {{0 1 2 0 0 -1} {} 0}
                     width 5 offset 0"
ORIGIN
        1 CTGTGAAGGA TACCCATGAT ATTTGATTGC CGATTAAGGG TTAATTAATT AATCACACAT
       61 TTCTAAATAA TTCTCATTCA TAAAATTGAG CAAAACAGAA AGTATAGTGC ATCTAATAGT
      121 GCAATTCTAC AATACTAATA CTACTATTAA TAATAATAAA ACCGATTTTG GTGCTATACG
      181 AAGGGACCGG TTTAACCAAT AAGCAAGGTA AACCAACTTA GTGTCCCAGG AAATCTGATT
      241 TATTATAGAG TATATAGTGT TTACTTTTTT TTTTTTTTTG ATAGAAAACA AGGTATGATT
      301 TATACATATG TATTTATTGG GGGCCCTAAA AATCCCCTGG GGCCCAAAGC AGCTGCTTAC
      361 AACGCTTATT GGTTAATAAG CTGAGTGAAA CATAATTTGT TCTGCAAACT ACTGATAACA
      421 TTTCTTCTAA ATTTGAAATG AAAATGTAGT CATTCAAAGC ATAAAATGAC ATTTGGTCAT
      481 AATAACAAAA AAAATGTGAT CGAGATGTTT AAATTCATTT TAGTCAACAA AATAACAACG
      541 TGATATTTCT GAAGAGAAAA TCTAGGTGAT TTTCAGTACA TAAATATTTT TTCGTTTGGT
      601 GTGTTTTAAG TATCTTGTGT ATTTGTGCTG TTTTGTTCAA AGAAATTATT TAATTTTTAC
      661 ATTTTTTTAT GATTTCAATT TGTTCAATCT CTTGGAGTTG GCATTTGTCC CGTTGGTGTA
      721 CATGTAGAGG GCGGAGATTC CCAATACTGC AGTCAGCCAG CAGGTGGCGA ATGAAATGTT
      781 TGTTTTCAGT TTTCAGGGCC TACTCGCCGA CTCGGTTCAC ACTTCTAGGC AAACATGAGA
      841 TGTACAGTGT ATGCCGCTAA AAAGTAGCTC ACGTTTTATA CAAAACACGG TTTTGAATAT
      901 GAATCTTGTC ACTTTAGCAT GCTTGGACGA GTCTAAACTT CTGATAAGGG ATTCTTAACA
      961 AGCGCCCCGC ACTGGAAGTG CAATGTTACC AGGTGAGCTA AATGACGAGT GTAACGTTAC
     1021 TACACTGAAA AGCAGTAGAT TAAAGTCTAA TAAAGTGATG GGTAGTGTAT TCGTTTGCAT
     1081 TATCCTGCAC TTTGGTAAAA ACAAATTTTA CATCATGTAT TTTGCAAGAA AGCGCATAAA
     1141 AAATGGTGTT TATCAGACGT CTGCCACTGC AAACAGCTTG TTTGACGCTC AAAGTTGGCG
     1201 TTATATAAAC ACCGTTTCAC AACAAGCATC GTGGTTGCAT TATG 
//
