# Supplementary material for: Individual long non-coding RNAs have no overt functions in zebrafish embryogenesis, viability and fertility
Source: eLife. 2019 Jan 8;8:e40815. doi: 10.7554/eLife.40815 (PMC6347452; doi:10.7554/eLife.40815)
Supplement: Supplementary file 1. [file elife-40815-supp1.zip › Supplemantary file 1/lnc2646-qPCR.ape]

LOCUS       lnc2646_deletion         300 bp ds-DNA     linear       22-APR-2018
DEFINITION  .
ACCESSION   
VERSION     
SOURCE      .
  ORGANISM  .
COMMENT     
COMMENT     
COMMENT     ApEinfo:methylated:1
FEATURES             Location/Qualifiers
     misc_feature    95..246
                     /locus_tag="E3"
                     /label="E3"
                     /ApEinfo_label="E3"
                     /ApEinfo_fwdcolor="cyan"
                     /ApEinfo_revcolor="green"
                     /ApEinfo_graphicformat="arrow_data {{0 1 2 0 0 -1} {} 0}
                     width 5 offset 0"
     misc_feature    2..300
                     /locus_tag="Old-q-Amp"
                     /label="Old-q-Amp"
                     /ApEinfo_label="Old-q-Amp"
                     /ApEinfo_fwdcolor="#ff0000"
                     /ApEinfo_revcolor="green"
                     /ApEinfo_graphicformat="arrow_data {{0 1 2 0 0 -1} {} 0}
                     width 5 offset 0"
     misc_feature    64..176
                     /locus_tag="New-q-Amp"
                     /label="New-q-Amp"
                     /ApEinfo_label="New-q-Amp"
                     /ApEinfo_fwdcolor="#ff00ff"
                     /ApEinfo_revcolor="green"
                     /ApEinfo_graphicformat="arrow_data {{0 1 2 0 0 -1} {} 0}
                     width 5 offset 0"
     misc_feature    2..22
                     /locus_tag="q-F"
                     /label="q-F"
                     /ApEinfo_label="q-F"
                     /ApEinfo_fwdcolor="cyan"
                     /ApEinfo_revcolor="green"
                     /ApEinfo_graphicformat="arrow_data {{0 1 2 0 0 -1} {} 0}
                     width 5 offset 0"
     misc_feature    275..300
                     /locus_tag="q-R"
                     /label="q-R"
                     /ApEinfo_label="q-R"
                     /ApEinfo_fwdcolor="cyan"
                     /ApEinfo_revcolor="green"
                     /ApEinfo_graphicformat="arrow_data {{0 1 2 0 0 -1} {} 0}
                     width 5 offset 0"
ORIGIN
        1 GGCACGGTCA CCTCTCTGCA AGAAGGTCCT CAGTTTCCCA CACAACCCGG AAATGTGCTG
       61 GACAGCTGAA CTGGAGATAA CATACTGCAT AAAGGGTCTC CTCTGCCACA TAGAGAGGCT
      121 GTTTATGTCA GGCGATTCCC AGGAAAAACA ACATGCTAGT AAGAGGGACA GGAGACAGCT
      181 GCCCGCCCCG ACGCATGCCC AGCTCACGGT CAACACGCAT CCAGAAGCAA AGAAAGACAA
      241 ATAAAGGTGC AGTTTTCACA GTGTTGCTCC ATCACAATCA TCCTCAAGCC ATCATGAAGC
//
