# Supplementary material for: Individual long non-coding RNAs have no overt functions in zebrafish embryogenesis, viability and fertility
Source: eLife. 2019 Jan 8;8:e40815. doi: 10.7554/eLife.40815 (PMC6347452; doi:10.7554/eLife.40815)
Supplement: Supplementary file 1. [file elife-40815-supp1.zip › Supplemantary file 1/lnc3852 qPCR.ape]

LOCUS       lnc_3852_qPCR            282 bp ds-DNA     linear       21-APR-2018
DEFINITION  .
ACCESSION   
VERSION     
SOURCE      .
  ORGANISM  .
COMMENT     >ENSDART00000153852 6Exons
COMMENT     
COMMENT     ApEinfo:methylated:1
FEATURES             Location/Qualifiers
     misc_feature    1..145
                     /locus_tag="E4"
                     /label="E4"
                     /ApEinfo_label="E4"
                     /ApEinfo_fwdcolor="#00ff00"
                     /ApEinfo_revcolor="green"
                     /ApEinfo_graphicformat="arrow_data {{0 1 2 0 0 -1} {} 0}
                     width 5 offset 0"
     misc_feature    146..282
                     /locus_tag="E5"
                     /label="E5"
                     /ApEinfo_label="E5"
                     /ApEinfo_fwdcolor="cyan"
                     /ApEinfo_revcolor="green"
                     /ApEinfo_graphicformat="arrow_data {{0 1 2 0 0 -1} {} 0}
                     width 5 offset 0"
     misc_feature    1..24
                     /locus_tag="qF"
                     /label="qF"
                     /ApEinfo_label="qF"
                     /ApEinfo_fwdcolor="#ff0000"
                     /ApEinfo_revcolor="green"
                     /ApEinfo_graphicformat="arrow_data {{0 1 2 0 0 -1} {} 0}
                     width 5 offset 0"
     misc_feature    260..282
                     /locus_tag="qR"
                     /label="qR"
                     /ApEinfo_label="qR"
                     /ApEinfo_fwdcolor="#ff0000"
                     /ApEinfo_revcolor="green"
                     /ApEinfo_graphicformat="arrow_data {{0 1 2 0 0 -1} {} 0}
                     width 5 offset 0"
ORIGIN
        1 gtttgacctc agttgaacag ctccgggtaa acaagtcatc gcaaatgtcc cctccctcag
       61 ttccaaacag cttgcatccc atcagcgcgc atgttttgcc aggacagatg acaggaaaac
      121 agtctcagct catgttcata ataaggtagg tgtaagagga ctttgccgtt gacttttcct
      181 tgtggtcctt cttatacttc atgcgacggt tttggaacca gattttaatc tgccggtcgg
      241 tgagcttcag cagctcagcc atttcaagtc tccggttgcg gc 
//
