# Supplementary material for: Individual long non-coding RNAs have no overt functions in zebrafish embryogenesis, viability and fertility
Source: eLife. 2019 Jan 8;8:e40815. doi: 10.7554/eLife.40815 (PMC6347452; doi:10.7554/eLife.40815)
Supplement: Supplementary file 1. [file elife-40815-supp1.zip › Supplemantary file 1/lnc3852-deletion.ape]

LOCUS       1A1_deletion             852 bp ds-DNA     linear       21-APR-2018
DEFINITION  .
ACCESSION   
VERSION     
SOURCE      .
  ORGANISM  .
COMMENT     >23 dna:chromosome chromosome:Zv9:23:36328000:36329000:-1
COMMENT     ApEinfo:methylated:1
FEATURES             Location/Qualifiers
     misc_feature    762..852
                     /locus_tag="In"
                     /label="In"
                     /ApEinfo_label="In"
                     /ApEinfo_fwdcolor="#fefe0a"
                     /ApEinfo_revcolor="green"
                     /ApEinfo_graphicformat="arrow_data {{0 1 2 0 0 -1} {} 0}
                     width 5 offset 0"
     misc_feature    1..314
                     /locus_tag="In(1)"
                     /label="In(1)"
                     /ApEinfo_label="In"
                     /ApEinfo_fwdcolor="#fefe0a"
                     /ApEinfo_revcolor="green"
                     /ApEinfo_graphicformat="arrow_data {{0 1 2 0 0 -1} {} 0}
                     width 5 offset 0"
     misc_feature    242..372
                     /locus_tag="Exon1"
                     /label="Exon1"
                     /ApEinfo_label="Exon1"
                     /ApEinfo_fwdcolor="#cc66ff"
                     /ApEinfo_revcolor="green"
                     /ApEinfo_graphicformat="arrow_data {{0 1 2 0 0 -1} {} 0}
                     width 5 offset 0"
     misc_feature    complement(193..215)
                     /locus_tag="G1"
                     /label="G1"
                     /ApEinfo_label="G1"
                     /ApEinfo_fwdcolor="#00ff00"
                     /ApEinfo_revcolor="green"
                     /ApEinfo_graphicformat="arrow_data {{0 1 2 0 0 -1} {} 0}
                     width 5 offset 0"
     misc_feature    complement(309..331)
                     /locus_tag="G2"
                     /label="G2"
                     /ApEinfo_label="G2"
                     /ApEinfo_fwdcolor="#00ff00"
                     /ApEinfo_revcolor="green"
                     /ApEinfo_graphicformat="arrow_data {{0 1 2 0 0 -1} {} 0}
                     width 5 offset 0"
     misc_feature    338..360
                     /locus_tag="G3"
                     /label="G3"
                     /ApEinfo_label="G3"
                     /ApEinfo_fwdcolor="#00ff00"
                     /ApEinfo_revcolor="green"
                     /ApEinfo_graphicformat="arrow_data {{0 1 2 0 0 -1} {} 0}
                     width 5 offset 0"
     misc_feature    603..625
                     /locus_tag="G4"
                     /label="G4"
                     /ApEinfo_label="G4"
                     /ApEinfo_fwdcolor="#ff0000"
                     /ApEinfo_revcolor="#ff0000"
                     /ApEinfo_graphicformat="arrow_data {{0 1 2 0 0 -1} {} 0}
                     width 5 offset 0"
     misc_feature    713..735
                     /locus_tag="G5"
                     /label="G5"
                     /ApEinfo_label="G5"
                     /ApEinfo_fwdcolor="#ff0000"
                     /ApEinfo_revcolor="#ff0000"
                     /ApEinfo_graphicformat="arrow_data {{0 1 2 0 0 -1} {} 0}
                     width 5 offset 0"
     misc_feature    complement(753..775)
                     /locus_tag="G6"
                     /label="G6"
                     /ApEinfo_label="G6"
                     /ApEinfo_fwdcolor="#ff0000"
                     /ApEinfo_revcolor="#ff0000"
                     /ApEinfo_graphicformat="arrow_data {{0 1 2 0 0 -1} {} 0}
                     width 5 offset 0"
     primer_bind     1..24
                     /locus_tag="Fw"
                     /label="Fw"
                     /ApEinfo_label="Fw"
                     /ApEinfo_fwdcolor="cyan"
                     /ApEinfo_revcolor="green"
                     /ApEinfo_graphicformat="arrow_data {{0 1 2 0 0 -1} {} 0}
                     width 5 offset 0"
     primer_bind     818..852
                     /locus_tag="RE"
                     /label="RE"
                     /ApEinfo_label="RE"
                     /ApEinfo_fwdcolor="#00ffff"
                     /ApEinfo_revcolor="green"
                     /ApEinfo_graphicformat="arrow_data {{0 1 2 0 0 -1} {} 0}
                     width 5 offset 0"
     misc_feature    430..459
                     /locus_tag="Internal Fw"
                     /label="Internal Fw"
                     /ApEinfo_label="Internal Fw"
                     /ApEinfo_fwdcolor="cyan"
                     /ApEinfo_revcolor="green"
                     /ApEinfo_graphicformat="arrow_data {{0 1 2 0 0 -1} {} 0}
                     width 5 offset 0"
ORIGIN
        1 CTGTAGTAGG TGGCGGTTCA TTCCGCTGTG GCTGAACGAA AATGAATGAA TAAATGTACT
       61 TGGTATTTAT ATGAGAAAGT CTTACAAAAA ATCCTTGATG TGCACAAATA AGTTATGAAC
      121 TATCCCTTTA AGACCTTGTA ATGAATCGTT TGAGTTAACG ATTCACTGAC TCACAAAAAG
      181 ACTCGTTTGT CGCCACCTAA CGGCGTTACT AAGCAACAAA CAGAGATTAT TTGAACGAGT
      241 CAATCAACAA AAAATATTCA GATTATCAGA TCAAAGATTC GAGTCACTTT AGACTCGTTA
      301 CTTTTAGACC AATCATGTGA CTCCAAATGG CGTTCGTCGT GCGAGGAAAA GTCAGCGTGG
      361 TCATGCTATC ATGTGAGTCT TATTATTTTC AAACATTTTC GCAAACATTT TGTGTGCTTG
      421 TGAAGATTTC CTTGAGTAAA TTACGAGCGC TTGGTTAACG TTAAATGGAA TACGTTACAT
      481 TTCCCCTTTA AAAACAAACA TTAGCTTTTC TAAACATTAT TTTACTGTTG TTGTGTAAAG
      541 TTAGCTTTAA CGTAATCTTC TGAACCGAAG GTAAAATATA GTGTTTGTAA ATCGAAGTAA
      601 ATCACTTCTG TTTTTTTCGC CCAGGTTTCT TATCACAGAG GTTTAAACTT TTCGTTAATA
      661 AAATCGACTA AATATGATTT TTCACTTTTT AAATGTATGA ATTAACACAT GTATGTAACG
      721 TTAGGCCTGT AGCGGTCTAC ATGGTTTTAT ACCCTCAAGT CCTACTGTCA GAGTAATTAT
      781 AAATATTATT TTTCTTAAGT ATTTGTGTTA AAATATGGCT GTCAAGTACT TAATTTATTC
      841 TGTGTCAAAC TC    
//
