# Supplementary material for: Individual long non-coding RNAs have no overt functions in zebrafish embryogenesis, viability and fertility
Source: eLife. 2019 Jan 8;8:e40815. doi: 10.7554/eLife.40815 (PMC6347452; doi:10.7554/eLife.40815)
Supplement: Supplementary file 1. [file elife-40815-supp1.zip › Supplemantary file 1/lnc3982-deletion.ape]

LOCUS       1F1_deletion             857 bp ds-DNA     linear       22-APR-2018
DEFINITION  .
ACCESSION   
VERSION     
SOURCE      .
  ORGANISM  .
COMMENT     >20 dna:chromosome chromosome:Zv9:20:46341850:46342850:1
COMMENT     
COMMENT     ApEinfo:methylated:1
FEATURES             Location/Qualifiers
     misc_feature    1..368
                     /locus_tag="In"
                     /label="In"
                     /ApEinfo_label="In"
                     /ApEinfo_fwdcolor="#fefe0a"
                     /ApEinfo_revcolor="green"
                     /ApEinfo_graphicformat="arrow_data {{0 1 2 0 0 -1} {} 0}
                     width 5 offset 0"
     misc_feature    721..857
                     /locus_tag="In(1)"
                     /label="In(1)"
                     /ApEinfo_label="In"
                     /ApEinfo_fwdcolor="#fefe0a"
                     /ApEinfo_revcolor="green"
                     /ApEinfo_graphicformat="arrow_data {{0 1 2 0 0 -1} {} 0}
                     width 5 offset 0"
     misc_feature    373..596
                     /locus_tag="exon1"
                     /label="exon1"
                     /ApEinfo_label="exon1"
                     /ApEinfo_fwdcolor="#cc66ff"
                     /ApEinfo_revcolor="green"
                     /ApEinfo_graphicformat="arrow_data {{0 1 2 0 0 -1} {} 0}
                     width 5 offset 0"
     misc_feature    349..371
                     /locus_tag="G1"
                     /label="G1"
                     /ApEinfo_label="G1"
                     /ApEinfo_fwdcolor="#00ff00"
                     /ApEinfo_revcolor="green"
                     /ApEinfo_graphicformat="arrow_data {{0 1 2 0 0 -1} {} 0}
                     width 5 offset 0"
     misc_feature    complement(363..385)
                     /locus_tag="G2"
                     /label="G2"
                     /ApEinfo_label="G2"
                     /ApEinfo_fwdcolor="#00ff00"
                     /ApEinfo_revcolor="green"
                     /ApEinfo_graphicformat="arrow_data {{0 1 2 0 0 -1} {} 0}
                     width 5 offset 0"
     misc_feature    388..410
                     /locus_tag="G3"
                     /label="G3"
                     /ApEinfo_label="G3"
                     /ApEinfo_fwdcolor="#00ff00"
                     /ApEinfo_revcolor="green"
                     /ApEinfo_graphicformat="arrow_data {{0 1 2 0 0 -1} {} 0}
                     width 5 offset 0"
     misc_feature    705..727
                     /locus_tag="G4"
                     /label="G4"
                     /ApEinfo_label="G4"
                     /ApEinfo_fwdcolor="#ff0000"
                     /ApEinfo_revcolor="#ff0000"
                     /ApEinfo_graphicformat="arrow_data {{0 1 2 0 0 -1} {} 0}
                     width 5 offset 0"
     misc_feature    785..807
                     /locus_tag="G5"
                     /label="G5"
                     /ApEinfo_label="G5"
                     /ApEinfo_fwdcolor="#ff0000"
                     /ApEinfo_revcolor="#ff0000"
                     /ApEinfo_graphicformat="arrow_data {{0 1 2 0 0 -1} {} 0}
                     width 5 offset 0"
     misc_feature    complement(835..857)
                     /locus_tag="G6"
                     /label="G6"
                     /ApEinfo_label="G6"
                     /ApEinfo_fwdcolor="#ff0000"
                     /ApEinfo_revcolor="#ff0000"
                     /ApEinfo_graphicformat="arrow_data {{0 1 2 0 0 -1} {} 0}
                     width 5 offset 0"
     misc_feature    582..606
                     /locus_tag="internal F"
                     /label="internal F"
                     /ApEinfo_label="internal F"
                     /ApEinfo_fwdcolor="cyan"
                     /ApEinfo_revcolor="green"
                     /ApEinfo_graphicformat="arrow_data {{0 1 2 0 0 -1} {} 0}
                     width 5 offset 0"
     misc_feature    1..21
                     /locus_tag="Fw"
                     /label="Fw"
                     /ApEinfo_label="Fw"
                     /ApEinfo_fwdcolor="cyan"
                     /ApEinfo_revcolor="green"
                     /ApEinfo_graphicformat="arrow_data {{0 1 2 0 0 -1} {} 0}
                     width 5 offset 0"
     misc_feature    837..856
                     /locus_tag="Re"
                     /label="Re"
                     /ApEinfo_label="Re"
                     /ApEinfo_fwdcolor="cyan"
                     /ApEinfo_revcolor="green"
                     /ApEinfo_graphicformat="arrow_data {{0 1 2 0 0 -1} {} 0}
                     width 5 offset 0"
ORIGIN
        1 TGCAGTCTTA GCTTGCAAGT CCAAGTTGAC ATCCAGATAC TATTGACATT TTCTGTCATT
       61 TCACTGACTT ATTTCTCTAT ATATTATTTC TTACACTACT TCAGACTATT AAAATTCCAA
      121 TAAAAGTCAC TTTATTAAAC TGTAGAATTG AATTTTCAAC ATCAAAAGTC GACTGGGCAG
      181 AGATCAACAT CCCATAAGGT AATTCACAAC CTGTAATTAA GCGGAAAACA CTTGTGAATC
      241 ACAAAATATG GACAATGTTA ATTGATAGAC TTTTTTCAGG GTACTCTAAA TTCTTAATTA
      301 ATCTAATCTA AATATTTAAT TTATTTAGTA ATTTAACATT TTGAATACTC TTGTTTATTT
      361 AACCTGTTCG GAAGTGATGA AGATATGCAG TTCACGAAGT GACCAGAAGG TGTCGGTGTA
      421 AACCTGCAGG AGAGCCAGAG ACGCTTCATT CACACACATG ACTGGAGCTT CTCTGCGTTT
      481 ACTTCCCATG TGCGTGCAAC TGCAACTGAC GCTGAGAGAT ACACCTGCTT TTTATTAGAG
      541 CCGTAATCCA ACTCCAGTCG CTCTTGAGGA AGCAGAGAAG AGATAGAGGT GAAGGGGTGA
      601 GTGATGCTAG AACTAAAGGA TGCAAACACT GTAGAACAGG CACTTTTTTT TTTTGCTGGA
      661 CGTGTGTTTC TGCTTAAACT CCAGATATAG CGATCTAATT GTTTGTTATC CGAGGCAAAC
      721 AAACCGGTGC ACGCGCACCT TGATTGTTAA AGGGACAGTT CACCCCAAAA ATAGTTACAT
      781 CTTTGTTGTT TGTGACACGT GGTACGGAAA CCACAAATTC CATTGCAAAA GGATCCCCCC
      841 TCTTGTTTTC CAGTGCA    
//
