# Supplementary material for: Individual long non-coding RNAs have no overt functions in zebrafish embryogenesis, viability and fertility
Source: eLife. 2019 Jan 8;8:e40815. doi: 10.7554/eLife.40815 (PMC6347452; doi:10.7554/eLife.40815)
Supplement: Supplementary file 1. [file elife-40815-supp1.zip › Supplemantary file 1/lnc3982-qPCR.ape]

LOCUS       1F1_ENSDART00000         224 bp ds-DNA     linear       22-APR-2018
DEFINITION  .
ACCESSION   
VERSION     
SOURCE      .
  ORGANISM  .
COMMENT     >ENSDART00000153982 cdna:KNOWN_lincRNA
COMMENT     
COMMENT     ApEinfo:methylated:1
FEATURES             Location/Qualifiers
     misc_feature    90..224
                     /locus_tag="E5"
                     /label="E5"
                     /ApEinfo_label="E5"
                     /ApEinfo_fwdcolor="cyan"
                     /ApEinfo_revcolor="green"
                     /ApEinfo_graphicformat="arrow_data {{0 1 2 0 0 -1} {} 0}
                     width 5 offset 0"
     misc_feature    205..224
                     /locus_tag="q-R"
                     /label="q-R"
                     /ApEinfo_label="q-R"
                     /ApEinfo_fwdcolor="#ff0000"
                     /ApEinfo_revcolor="green"
                     /ApEinfo_graphicformat="arrow_data {{0 1 2 0 0 -1} {} 0}
                     width 5 offset 0"
     misc_feature    1..89
                     /locus_tag="E4"
                     /label="E4"
                     /ApEinfo_label="E4"
                     /ApEinfo_fwdcolor="#fb02fe"
                     /ApEinfo_revcolor="green"
                     /ApEinfo_graphicformat="arrow_data {{0 1 2 0 0 -1} {} 0}
                     width 5 offset 0"
     misc_feature    1..22
                     /locus_tag="q-F"
                     /label="q-F"
                     /ApEinfo_label="q-F"
                     /ApEinfo_fwdcolor="#ff0000"
                     /ApEinfo_revcolor="green"
                     /ApEinfo_graphicformat="arrow_data {{0 1 2 0 0 -1} {} 0}
                     width 5 offset 0"
ORIGIN
        1 GCTGGAGTGG AAAGCTGCCA TGACATCAGC CAGAGGACAG CAGGATTCTG GGCCTGGGAC
       61 AGGAAGTGAC TCACAGGAAG TGAGCTGAGC AACATGTGGA TGCGTGGCTG TTTGATGTGT
      121 TTTGAGCTGC TCCACAGACG CTCCGTTTCC AAGTGTGCTG GACGTCATCG AACGGACGCT
      181 TCACAGAAAG GCGTAGTGAG CCTCCTCTCA AATTAGCGGG CCGC 
//
