# Supplementary material for: Individual long non-coding RNAs have no overt functions in zebrafish embryogenesis, viability and fertility
Source: eLife. 2019 Jan 8;8:e40815. doi: 10.7554/eLife.40815 (PMC6347452; doi:10.7554/eLife.40815)
Supplement: Supplementary file 1. [file elife-40815-supp1.zip › Supplemantary file 1/lnc4149 genebody deletion.ape]

LOCUS       lnc4149_genebody        2146 bp ds-DNA     linear       22-APR-2018
DEFINITION  .
ACCESSION   
VERSION     
SOURCE      .
  ORGANISM  .
COMMENT     >24 dna:chromosome chromosome:Zv9:24:25059100:25060100:-1
COMMENT     
COMMENT     ApEinfo:methylated:1
FEATURES             Location/Qualifiers
     misc_feature    246..268
                     /locus_tag="G1"
                     /label="G1"
                     /ApEinfo_label="G1"
                     /ApEinfo_fwdcolor="#00ff00"
                     /ApEinfo_revcolor="green"
                     /ApEinfo_graphicformat="arrow_data {{0 1 2 0 0 -1} {} 0}
                     width 5 offset 0"
     misc_feature    287..309
                     /locus_tag="G2"
                     /label="G2"
                     /ApEinfo_label="G2"
                     /ApEinfo_fwdcolor="#00ff00"
                     /ApEinfo_revcolor="green"
                     /ApEinfo_graphicformat="arrow_data {{0 1 2 0 0 -1} {} 0}
                     width 5 offset 0"
     misc_feature    complement(318..340)
                     /locus_tag="G3"
                     /label="G3"
                     /ApEinfo_label="G3"
                     /ApEinfo_fwdcolor="#00ff00"
                     /ApEinfo_revcolor="green"
                     /ApEinfo_graphicformat="arrow_data {{0 1 2 0 0 -1} {} 0}
                     width 5 offset 0"
     misc_feature    581..603
                     /locus_tag="G4"
                     /label="G4"
                     /ApEinfo_label="G4"
                     /ApEinfo_fwdcolor="#ff0000"
                     /ApEinfo_revcolor="#ff0000"
                     /ApEinfo_graphicformat="arrow_data {{0 1 2 0 0 -1} {} 0}
                     width 5 offset 0"
     misc_feature    complement(689..711)
                     /locus_tag="G5"
                     /label="G5"
                     /ApEinfo_label="G5"
                     /ApEinfo_fwdcolor="#ff0000"
                     /ApEinfo_revcolor="#ff0000"
                     /ApEinfo_graphicformat="arrow_data {{0 1 2 0 0 -1} {} 0}
                     width 5 offset 0"
     misc_feature    complement(803..825)
                     /locus_tag="G6"
                     /label="G6"
                     /ApEinfo_label="G6"
                     /ApEinfo_fwdcolor="#ff0000"
                     /ApEinfo_revcolor="#ff0000"
                     /ApEinfo_graphicformat="arrow_data {{0 1 2 0 0 -1} {} 0}
                     width 5 offset 0"
     misc_feature    2..30
                     /locus_tag="Fw"
                     /label="Fw"
                     /ApEinfo_label="Fw"
                     /ApEinfo_fwdcolor="#20fefe"
                     /ApEinfo_revcolor="green"
                     /ApEinfo_graphicformat="arrow_data {{0 1 2 0 0 -1} {} 0}
                     width 5 offset 0"
     misc_feature    1264..1283
                     /locus_tag="Internal genebody del.- F"
                     /label="Internal genebody del.- F"
                     /ApEinfo_label="Internal genebody del.- F"
                     /ApEinfo_fwdcolor="#20fefe"
                     /ApEinfo_revcolor="green"
                     /ApEinfo_graphicformat="arrow_data {{0 1 2 0 0 -1} {} 0}
                     width 5 offset 0"
     misc_feature    1787..2126
                     /locus_tag="in 5E2"
                     /label="in 5E2"
                     /ApEinfo_label="in 5E2"
                     /ApEinfo_fwdcolor="#cc66ff"
                     /ApEinfo_revcolor="green"
                     /ApEinfo_graphicformat="arrow_data {{0 1 2 0 0 -1} {} 0}
                     width 5 offset 0"
     misc_feature    1002..1007
                     /locus_tag="intervening seq"
                     /label="intervening seq"
                     /ApEinfo_label="intervening seq"
                     /ApEinfo_fwdcolor="#000000"
                     /ApEinfo_revcolor="green"
                     /ApEinfo_graphicformat="arrow_data {{0 1 2 0 0 -1} {} 0}
                     width 5 offset 0"
     misc_feature    2..256
                     /locus_tag="In genebody del."
                     /label="In genebody del."
                     /ApEinfo_label="In genebody del."
                     /ApEinfo_fwdcolor="#fefe0a"
                     /ApEinfo_revcolor="green"
                     /ApEinfo_graphicformat="arrow_data {{0 1 2 0 0 -1} {} 0}
                     width 5 offset 0"
     misc_feature    331..348
                     /locus_tag="also In genebody del."
                     /label="also In genebody del."
                     /ApEinfo_label="also In genebody del."
                     /ApEinfo_fwdcolor="#fefe0a"
                     /ApEinfo_revcolor="green"
                     /ApEinfo_graphicformat="arrow_data {{0 1 2 0 0 -1} {} 0}
                     width 5 offset 0"
     misc_feature    1787..2146
                     /locus_tag="In genebody del.(1)"
                     /label="In genebody del.(1)"
                     /ApEinfo_label="In genebody del."
                     /ApEinfo_fwdcolor="#fefe0a"
                     /ApEinfo_revcolor="green"
                     /ApEinfo_graphicformat="arrow_data {{0 1 2 0 0 -1} {} 0}
                     width 5 offset 0"
     misc_feature    2127..2146
                     /locus_tag="Re"
                     /label="Re"
                     /ApEinfo_label="Re"
                     /ApEinfo_fwdcolor="#20fefe"
                     /ApEinfo_revcolor="green"
                     /ApEinfo_graphicformat="arrow_data {{0 1 2 0 0 -1} {} 0}
                     width 5 offset 0"
ORIGIN
        1 TCCTAGCAGT TTTGTGATCA TGACGTGTTG GCTACGCAAT ACAGGATAAG CTTGCAGGTA
       61 GATTTGATAA CTTGAGTAAA TAGGACAAAT AAAACTAAGG CGTAATGATT AATTGATTTT
      121 CTTTTGCAAC CTCTCCGAAG CAGTCAGTCA AATCGTGCTT CTGTCGTGCA GCAACTTTAA
      181 AGGGAATTTT AAAGAGCTTA TTTTCCCTGG GAAAACGCTA TTGTTCGTCC TGAAACAATA
      241 GAAGCTGCAG GCAACCGCAG TGAGGCGGTA TGAATGGCGA AGCTGTGGGT CAGTGCATTG
      301 GGTCTCAGGC CCCAAAGCCC CCTTTCCCGT GCACCACAAT GACCCTGCGC GAGAACGAGG
      361 CTCCGCGGGG TCAGAGGGCA TCACCTATTG TTCTGCACTT CAAAACATAT AAACATTAAT
      421 TAATCAAGGC TGGCCATGTT TCTCAGGGAA AAAGAAAAAG TAGGGTATGT TGTACCTACG
      481 AGTGCTATAG GCCAGAAGGA CTTCTGATGT TGTAAATGAA TGTGTTAGAA ATCAACGGCG
      541 TCAGTGATTA CGTTCTATCT TTTCCTGGAT GAAAGGACAT CAAACATTCG CTCTGAACCA
      601 AGGTAGAATT TTTAGATGTT TACACGTAGT ACTGTTTTGC AATAACTTTC GTGTACCTTA
      661 ATTAAAGATT ACACGTTTTT TTTTTTAACC CTGAACATGC ATGTTTTCTT AAACCAGTGC
      721 TTTATTTATC GTGGAAAGAA AAGTAGAAAG GAAACTAGCT TTATAATATC GAATTAAGCT
      781 TGAATGAGTT CAAATACTAT CTCCACAGGC CCAAAATCAT TGTTAAAATC AAAACGTCGG
      841 CTTGTTATTG TTTATGCCGA TATTTTTTGT TTTCATGCTT AGCTTGTCTT TTATTGTCGC
      901 GGCATATTTT GACGTTTTGT GTTGTGAATC TAATAATGCT CAGACTGTTA AACAATTTAC
      961 ATGATTGAAG ACTGGGACAG AATTTAGAAT CCTTACAACT TnnnnnnnTT ATACACCGTT
     1021 TTAATTTCCT TTTTTTTTTT ACAGTTTGGT TGGTTGGTTC GGAATTTAGT TTGGAACATA
     1081 TAATATGTAT TAAATTTTTA TAATAATAGA AGTGGCTGTC GGCTCTGCCT GTCTTCTTCT
     1141 TCTCCTCTTT TGTCCTGTTT AGATCCTCGG AGCATCTTTT CCTATCTTTC CTTCCCTTTT
     1201 TCTGTGCGGC AACACAGCCT GTTATTTCAA GGAAAGTGCA ACCTTTGCCT TGGGCTTTAA
     1261 TTATGTTCAA TTTGCCAAGC CGAGCCTGAA AAATTGAGAG GGTGAAAAAG CTCTATGACC
     1321 TATTTATTAA TGCTGCGTTG AGTCTGAAGC TGCACTGAGA TCAGCACTGC ATCACTCAAC
     1381 AATAACAGGC GTCTCTGGAG AACACGCTCT TCTCCACTGC AGGAATTCAC TGCTCTATTA
     1441 TACACCGCCG GACACTTCAT TGACTTGAGC AGCACTGAAG TAAATGACAT TAGTTTTGTA
     1501 GCTGAGTGTG AGCGGGATCT GCTGTGTGTT TTTGGAAATG GATGTTAAAA GGACAGAAGT
     1561 ATGTCTAATC AAATAAAACC TAATTATGTA TATTATATAG ACGGGATGTA GCCTATTTAT
     1621 AATTAGATAT GTGTGTATTA AATAGAGTTT ATATTATTTT TAGATAGTCA TATCACCGTA
     1681 TTTAAGTTTT TTTTTTATCT TATGATGTGA ATTAGTTTAT TGTGTTTTGT TTTTGTTTCT
     1741 TGTACAATTT CAGTGAGTCT ACAATAAAAA TCTCCCCTCC TCTGCTTTGG GTAATATGAA
     1801 ATGCGTATTT TTTGATAATT TTTTTCTGTT AGAAATGTAT ATGCATATAC AGTGCTCAGC
     1861 ACAAATGAGT ACACCCCATT TTGAAAATCA ATGTTTTTAT TCATTACTCA GTGAGTATAG
     1921 GCAAAATACG CTCACTGGCC AGTTTATTAG GTACACCTTA CTAGTACTGG GTTGGACCTT
     1981 GTTTTGCCTT AAGACCTACC TTAATCATTC ATGGCATAGA TTCAACAAGA TACTTTAAAT
     2041 ATTCCTCAGA GATTTTGGTC CATATTGACA TAATAGCATC ACGCAGTTGC TGCAGATTTA
     2101 TTGGCTGCAC ATCTATGATG CAAATCTCTG ATTCCACCAC ATCCCA 
//
