# Supplementary material for: Individual long non-coding RNAs have no overt functions in zebrafish embryogenesis, viability and fertility
Source: eLife. 2019 Jan 8;8:e40815. doi: 10.7554/eLife.40815 (PMC6347452; doi:10.7554/eLife.40815)
Supplement: Supplementary file 1. [file elife-40815-supp1.zip › Supplemantary file 1/lnc4149 TSS-deletion.ape]

LOCUS       lnc4149_TSS_dele         998 bp ds-DNA     linear       22-APR-2018
DEFINITION  .
ACCESSION   
VERSION     
SOURCE      .
  ORGANISM  .
COMMENT     >24 dna:chromosome chromosome:Zv9:24:25059100:25060100:-1
COMMENT     
COMMENT     ApEinfo:methylated:1
FEATURES             Location/Qualifiers
     misc_feature    1..317
                     /locus_tag="In TSS-del."
                     /label="In TSS-del."
                     /ApEinfo_label="In TSS-del."
                     /ApEinfo_fwdcolor="#fefe0a"
                     /ApEinfo_revcolor="green"
                     /ApEinfo_graphicformat="arrow_data {{0 1 2 0 0 -1} {} 0}
                     width 5 offset 0"
     misc_feature    349..601
                     /locus_tag="Exon"
                     /label="Exon"
                     /ApEinfo_label="Exon"
                     /ApEinfo_fwdcolor="#fb02fe"
                     /ApEinfo_revcolor="green"
                     /ApEinfo_graphicformat="arrow_data {{0 1 2 0 0 -1} {} 0}
                     width 5 offset 0"
     misc_feature    245..267
                     /locus_tag="G1"
                     /label="G1"
                     /ApEinfo_label="G1"
                     /ApEinfo_fwdcolor="#00ff00"
                     /ApEinfo_revcolor="green"
                     /ApEinfo_graphicformat="arrow_data {{0 1 2 0 0 -1} {} 0}
                     width 5 offset 0"
     misc_feature    286..308
                     /locus_tag="G2"
                     /label="G2"
                     /ApEinfo_label="G2"
                     /ApEinfo_fwdcolor="#00ff00"
                     /ApEinfo_revcolor="green"
                     /ApEinfo_graphicformat="arrow_data {{0 1 2 0 0 -1} {} 0}
                     width 5 offset 0"
     misc_feature    complement(317..339)
                     /locus_tag="G3"
                     /label="G3"
                     /ApEinfo_label="G3"
                     /ApEinfo_fwdcolor="#00ff00"
                     /ApEinfo_revcolor="green"
                     /ApEinfo_graphicformat="arrow_data {{0 1 2 0 0 -1} {} 0}
                     width 5 offset 0"
     misc_feature    580..602
                     /locus_tag="G4"
                     /label="G4"
                     /ApEinfo_label="G4"
                     /ApEinfo_fwdcolor="#ff0000"
                     /ApEinfo_revcolor="#ff0000"
                     /ApEinfo_graphicformat="arrow_data {{0 1 2 0 0 -1} {} 0}
                     width 5 offset 0"
     misc_feature    complement(688..710)
                     /locus_tag="G5"
                     /label="G5"
                     /ApEinfo_label="G5"
                     /ApEinfo_fwdcolor="#ff0000"
                     /ApEinfo_revcolor="#ff0000"
                     /ApEinfo_graphicformat="arrow_data {{0 1 2 0 0 -1} {} 0}
                     width 5 offset 0"
     misc_feature    complement(802..824)
                     /locus_tag="G6"
                     /label="G6"
                     /ApEinfo_label="G6"
                     /ApEinfo_fwdcolor="#ff0000"
                     /ApEinfo_revcolor="#ff0000"
                     /ApEinfo_graphicformat="arrow_data {{0 1 2 0 0 -1} {} 0}
                     width 5 offset 0"
     misc_feature    1..29
                     /locus_tag="Fw"
                     /label="Fw"
                     /ApEinfo_label="Fw"
                     /ApEinfo_fwdcolor="#20fefe"
                     /ApEinfo_revcolor="green"
                     /ApEinfo_graphicformat="arrow_data {{0 1 2 0 0 -1} {} 0}
                     width 5 offset 0"
     misc_feature    340..358
                     /locus_tag="F-internal"
                     /label="F-internal"
                     /ApEinfo_label="F-internal"
                     /ApEinfo_fwdcolor="#20fefe"
                     /ApEinfo_revcolor="green"
                     /ApEinfo_graphicformat="arrow_data {{0 1 2 0 0 -1} {} 0}
                     width 5 offset 0"
     misc_feature    809..998
                     /locus_tag="In TSS-Del"
                     /label="In TSS-Del"
                     /ApEinfo_label="In TSS-Del"
                     /ApEinfo_fwdcolor="#fefe0a"
                     /ApEinfo_revcolor="green"
                     /ApEinfo_graphicformat="arrow_data {{0 1 2 0 0 -1} {} 0}
                     width 5 offset 0"
     misc_feature    966..998
                     /locus_tag="Re"
                     /label="Re"
                     /ApEinfo_label="Re"
                     /ApEinfo_fwdcolor="#20fefe"
                     /ApEinfo_revcolor="green"
                     /ApEinfo_graphicformat="arrow_data {{0 1 2 0 0 -1} {} 0}
                     width 5 offset 0"
ORIGIN
        1 CCTAGCAGTT TTGTGATCAT GACGTGTTGG CTACGCAATA CAGGATAAGC TTGCAGGTAG
       61 ATTTGATAAC TTGAGTAAAT AGGACAAATA AAACTAAGGC GTAATGATTA ATTGATTTTC
      121 TTTTGCAACC TCTCCGAAGC AGTCAGTCAA ATCGTGCTTC TGTCGTGCAG CAACTTTAAA
      181 GGGAATTTTA AAGAGCTTAT TTTCCCTGGG AAAACGCTAT TGTTCGTCCT GAAACAATAG
      241 AAGCTGCAGG CAACCGCAGT GAGGCGGTAT GAATGGCGAA GCTGTGGGTC AGTGCATTGG
      301 GTCTCAGGCC CCAAAGCCCC CTTTCCCGTG CACCACAATG ACCCTGCGCG AGAACGAGGC
      361 TCCGCGGGGT CAGAGGGCAT CACCTATTGT TCTGCACTTC AAAACATATA AACATTAATT
      421 AATCAAGGCT GGCCATGTTT CTCAGGGAAA AAGAAAAAGT AGGGTATGTT GTACCTACGA
      481 GTGCTATAGG CCAGAAGGAC TTCTGATGTT GTAAATGAAT GTGTTAGAAA TCAACGGCGT
      541 CAGTGATTAC GTTCTATCTT TTCCTGGATG AAAGGACATC AAACATTCGC TCTGAACCAA
      601 GGTAGAATTT TTAGATGTTT ACACGTAGTA CTGTTTTGCA ATAACTTTCG TGTACCTTAA
      661 TTAAAGATTA CACGTTTTTT TTTTTAACCC TGAACATGCA TGTTTTCTTA AACCAGTGCT
      721 TTATTTATCG TGGAAAGAAA AGTAGAAAGG AAACTAGCTT TATAATATCG AATTAAGCTT
      781 GAATGAGTTC AAATACTATC TCCACAGGCC CAAAATCATT GTTAAAATCA AAACGTCGGC
      841 TTGTTATTGT TTATGCCGAT ATTTTTTGTT TTCATGCTTA GCTTGTCTTT TATTGTCGCG
      901 GCATATTTTG ACGTTTTGTG TTGTGAATCT AATAATGCTC AGACTGTTAA ACAATTTACA
      961 TGATTGAAGA CTGGGACAGA ATTTAGAATC CTTACAAC  
//
