# Supplementary material for: Individual long non-coding RNAs have no overt functions in zebrafish embryogenesis, viability and fertility
Source: eLife. 2019 Jan 8;8:e40815. doi: 10.7554/eLife.40815 (PMC6347452; doi:10.7554/eLife.40815)
Supplement: Supplementary file 1. [file elife-40815-supp1.zip › Supplemantary file 1/lnc4149-qPCR.ape]

LOCUS       lnc4149_qPCR             405 bp ds-DNA     linear       22-APR-2018
DEFINITION  .
ACCESSION   
VERSION     
SOURCE      .
  ORGANISM  .
COMMENT     >ENSDART00000154149
COMMENT     ApEinfo:methylated:1
FEATURES             Location/Qualifiers
     misc_feature    92..238
                     /locus_tag="E2"
                     /label="E2"
                     /ApEinfo_label="E2"
                     /ApEinfo_fwdcolor="cyan"
                     /ApEinfo_revcolor="green"
                     /ApEinfo_graphicformat="arrow_data {{0 1 2 0 0 -1} {} 0}
                     width 5 offset 0"
     misc_feature    128..149
                     /locus_tag="q-F"
                     /label="q-F"
                     /ApEinfo_label="q-F"
                     /ApEinfo_fwdcolor="#ff0000"
                     /ApEinfo_revcolor="green"
                     /ApEinfo_graphicformat="arrow_data {{0 1 2 0 0 -1} {} 0}
                     width 5 offset 0"
     misc_feature    1..91
                     /locus_tag="E1"
                     /label="E1"
                     /ApEinfo_label="E1"
                     /ApEinfo_fwdcolor="#66ccfe"
                     /ApEinfo_revcolor="green"
                     /ApEinfo_graphicformat="arrow_data {{0 1 2 0 0 -1} {} 0}
                     width 5 offset 0"
     misc_feature    239..405
                     /locus_tag="E3"
                     /label="E3"
                     /ApEinfo_label="E3"
                     /ApEinfo_fwdcolor="#0f7ffe"
                     /ApEinfo_revcolor="green"
                     /ApEinfo_graphicformat="arrow_data {{0 1 2 0 0 -1} {} 0}
                     width 5 offset 0"
     misc_feature    291..314
                     /locus_tag="q-R"
                     /label="q-R"
                     /ApEinfo_label="q-R"
                     /ApEinfo_fwdcolor="#ff0000"
                     /ApEinfo_revcolor="green"
                     /ApEinfo_graphicformat="arrow_data {{0 1 2 0 0 -1} {} 0}
                     width 5 offset 0"
ORIGIN
        1 gtaaatgaat gtgttagaaa tcaacggcgt cagtgattac gttctatctt ttcctggatg
       61 aaaggacatc aaacattcgc tctgaaccaa ggttaagcag cagaaaagtc ctgctgatta
      121 gcagtgcagg ttcactggtg taaatgagga atctctgatc ctgcttgagt ctataatctg
      181 cttgcatgtt tactggctaa aagcaggcgt gatgctgccg tgacccaggc tgatccagat
      241 cctcggagca tcttttccta tctttccttc cctttttctg tgcggcaaca cagcctgtta
      301 tttcaaggaa agtgcaacct ttgccttggg ctttaattat gttcaatttg ccaagccgag
      361 cctgaaaaat tgagagggtg aaaaagctct atgacctatt tatta 
//
