# Supplementary material for: Individual long non-coding RNAs have no overt functions in zebrafish embryogenesis, viability and fertility
Source: eLife. 2019 Jan 8;8:e40815. doi: 10.7554/eLife.40815 (PMC6347452; doi:10.7554/eLife.40815)
Supplement: Supplementary file 1. [file elife-40815-supp1.zip › Supplemantary file 1/lnc4468-deletion.ape]

LOCUS       2H1_deletion             869 bp ds-DNA     linear       22-APR-2018
DEFINITION  .
ACCESSION   
VERSION     
SOURCE      .
  ORGANISM  .
COMMENT     >21 dna:chromosome chromosome:Zv9:21:14114000:14115000:1
COMMENT     
COMMENT     ApEinfo:methylated:1
FEATURES             Location/Qualifiers
     misc_feature    complement(555..869)
                     /locus_tag="in"
                     /label="in"
                     /ApEinfo_label="in"
                     /ApEinfo_fwdcolor="cyan"
                     /ApEinfo_revcolor="#fefe0a"
                     /ApEinfo_graphicformat="arrow_data {{0 1 2 0 0 -1} {} 0}
                     width 5 offset 0"
     misc_feature    1..248
                     /locus_tag="in(1)"
                     /label="in(1)"
                     /ApEinfo_label="in"
                     /ApEinfo_fwdcolor="#fefe0a"
                     /ApEinfo_revcolor="green"
                     /ApEinfo_graphicformat="arrow_data {{0 1 2 0 0 -1} {} 0}
                     width 5 offset 0"
     misc_feature    495..599
                     /locus_tag="Exon"
                     /label="Exon"
                     /ApEinfo_label="Exon"
                     /ApEinfo_fwdcolor="#cc66ff"
                     /ApEinfo_revcolor="green"
                     /ApEinfo_graphicformat="arrow_data {{0 1 2 0 0 -1} {} 0}
                     width 5 offset 0"
     misc_feature    complement(110..132)
                     /locus_tag="G1"
                     /label="G1"
                     /ApEinfo_label="G1"
                     /ApEinfo_fwdcolor="#00ff00"
                     /ApEinfo_revcolor="green"
                     /ApEinfo_graphicformat="arrow_data {{0 1 2 0 0 -1} {} 0}
                     width 5 offset 0"
     misc_feature    complement(236..258)
                     /locus_tag="G2"
                     /label="G2"
                     /ApEinfo_label="G2"
                     /ApEinfo_fwdcolor="#00ff00"
                     /ApEinfo_revcolor="green"
                     /ApEinfo_graphicformat="arrow_data {{0 1 2 0 0 -1} {} 0}
                     width 5 offset 0"
     misc_feature    264..286
                     /locus_tag="G3"
                     /label="G3"
                     /ApEinfo_label="G3"
                     /ApEinfo_fwdcolor="#00ff00"
                     /ApEinfo_revcolor="green"
                     /ApEinfo_graphicformat="arrow_data {{0 1 2 0 0 -1} {} 0}
                     width 5 offset 0"
     misc_feature    534..556
                     /locus_tag="G4"
                     /label="G4"
                     /ApEinfo_label="G4"
                     /ApEinfo_fwdcolor="#ff0000"
                     /ApEinfo_revcolor="#ff0000"
                     /ApEinfo_graphicformat="arrow_data {{0 1 2 0 0 -1} {} 0}
                     width 5 offset 0"
     misc_feature    578..600
                     /locus_tag="G5"
                     /label="G5"
                     /ApEinfo_label="G5"
                     /ApEinfo_fwdcolor="#ff0000"
                     /ApEinfo_revcolor="#ff0000"
                     /ApEinfo_graphicformat="arrow_data {{0 1 2 0 0 -1} {} 0}
                     width 5 offset 0"
     misc_feature    691..713
                     /locus_tag="G6"
                     /label="G6"
                     /ApEinfo_label="G6"
                     /ApEinfo_fwdcolor="#ff0000"
                     /ApEinfo_revcolor="#ff0000"
                     /ApEinfo_graphicformat="arrow_data {{0 1 2 0 0 -1} {} 0}
                     width 5 offset 0"
     misc_feature    1..27
                     /locus_tag="Fw"
                     /label="Fw"
                     /ApEinfo_label="Fw"
                     /ApEinfo_fwdcolor="#20fefe"
                     /ApEinfo_revcolor="green"
                     /ApEinfo_graphicformat="arrow_data {{0 1 2 0 0 -1} {} 0}
                     width 5 offset 0"
     misc_feature    845..869
                     /locus_tag="Re"
                     /label="Re"
                     /ApEinfo_label="Re"
                     /ApEinfo_fwdcolor="#20fefe"
                     /ApEinfo_revcolor="green"
                     /ApEinfo_graphicformat="arrow_data {{0 1 2 0 0 -1} {} 0}
                     width 5 offset 0"
     misc_feature    265..285
                     /locus_tag="F-internal"
                     /label="F-internal"
                     /ApEinfo_label="F-internal"
                     /ApEinfo_fwdcolor="#20fefe"
                     /ApEinfo_revcolor="green"
                     /ApEinfo_graphicformat="arrow_data {{0 1 2 0 0 -1} {} 0}
                     width 5 offset 0"
     misc_feature    396..430
                     /locus_tag="initiator- DPE"
                     /label="initiator- DPE"
                     /ApEinfo_label="initiator- DPE"
                     /ApEinfo_fwdcolor="#ffcc66"
                     /ApEinfo_revcolor="green"
                     /ApEinfo_graphicformat="arrow_data {{0 1 2 0 0 -1} {} 0}
                     width 5 offset 0"
ORIGIN
        1 TGTGATTAAT GTTATGTTTC TCCAGGTAAC AACTCTATTT AACTTTAAAA TAAAAAAATC
       61 TTTAAAAATT ACAAGCCTTT TTATACTCCC CTTTTGGTAC ACTTCAAGCC CACACCGTAG
      121 TGCAAGTTCC CACATTTCTC TCCAGTATCA AATCTAGTTT ATTAAAAGCA TACAATATTA
      181 TTATGCTCCC TATTTCTAGG TGACATTTGT CTAGACAATT GTTTTTCTTC ACTAGCCCAT
      241 CAGATGGCGC CTGCTTTCAG TCTGGAGGCT CTTCGGCCTG CAGTGGTAAG TCACAGATGT
      301 TGCCTGTCCC GTCCTTTTGT TTTCCCCCCA TTGAGTAGAG AGACCTCAGC TGTTAAAGGA
      361 GATTCTTCAT TATGGCCTCA ATGTTCTTTA GAAAATCATT TCCATTAAAA CATTTTTTTT
      421 CAAAGGAAGG TACTAAAGCG AAGGTTAAAT GAAGTTGAAC AACGCACAGG CTTGTCAGGC
      481 GTTTCCGCGA GCTTCTCAAT GACAGATCAC AGGCCTCCAT CCTGAAGACT GCAGCTGACT
      541 CCAGTTGAGG CGGTGGATAG GGAGCACTTT CAGAAGGCAG ATGTCTCCAT ATGTTGCAGG
      601 TTCACATGTT TGTTTGTTTG TATTAATGTG AAGACCGTTA GAAATAAATA GAGAATGATA
      661 GAATGCATAA AATACATCCG ATGTTTACTG ATTTTGTCGT TGCAATTGTG GGGCGTCACA
      721 AACAATAATG ACGATTTCAT TGAACTGAGT TAACAAAATT ATTATTAATA TTAATTGATT
      781 AAACAATTAG TCTTACCATA AAAACTACTT ATTGTAAACA AAAGTATTCA TATGTAGTCA
      841 GTACTTTATA GTTGGCATTT TGTTGTCAC   
//
