# Supplementary material for: Individual long non-coding RNAs have no overt functions in zebrafish embryogenesis, viability and fertility
Source: eLife. 2019 Jan 8;8:e40815. doi: 10.7554/eLife.40815 (PMC6347452; doi:10.7554/eLife.40815)
Supplement: Supplementary file 1. [file elife-40815-supp1.zip › Supplemantary file 1/lnc4468-qPCR.ape]

LOCUS       lnc4468_qPCR             241 bp ds-DNA     linear       22-APR-2018
DEFINITION  .
ACCESSION   
VERSION     
SOURCE      .
  ORGANISM  .
COMMENT     >ENSDART00000154468
COMMENT     ApEinfo:methylated:1
FEATURES             Location/Qualifiers
     misc_feature    1..156
                     /locus_tag="E3"
                     /label="E3"
                     /ApEinfo_label="E3"
                     /ApEinfo_fwdcolor="cyan"
                     /ApEinfo_revcolor="green"
                     /ApEinfo_graphicformat="arrow_data {{0 1 2 0 0 -1} {} 0}
                     width 5 offset 0"
     misc_feature    join(157..193,216..241)
                     /locus_tag="E4"
                     /label="E4"
                     /ApEinfo_label="E4"
                     /ApEinfo_fwdcolor="#ffcc66"
                     /ApEinfo_revcolor="green"
                     /ApEinfo_graphicformat="arrow_data {{0 1 2 0 0 -1} {} 0}
                     width 5 offset 0"
     misc_feature    117..138
                     /locus_tag="q-F1"
                     /label="q-F1"
                     /ApEinfo_label="q-F1"
                     /ApEinfo_fwdcolor="#ff0000"
                     /ApEinfo_revcolor="green"
                     /ApEinfo_graphicformat="arrow_data {{0 1 2 0 0 -1} {} 0}
                     width 5 offset 0"
     misc_feature    221..241
                     /locus_tag="q-R1"
                     /label="q-R1"
                     /ApEinfo_label="q-R1"
                     /ApEinfo_fwdcolor="#ff0000"
                     /ApEinfo_revcolor="green"
                     /ApEinfo_graphicformat="arrow_data {{0 1 2 0 0 -1} {} 0}
                     width 5 offset 0"
     misc_feature    1..21
                     /locus_tag="q-F2"
                     /label="q-F2"
                     /ApEinfo_label="q-F2"
                     /ApEinfo_fwdcolor="#ff8000"
                     /ApEinfo_revcolor="green"
                     /ApEinfo_graphicformat="arrow_data {{0 1 2 0 0 -1} {} 0}
                     width 5 offset 0"
     misc_feature    194..215
                     /locus_tag="q-R2"
                     /label="q-R2"
                     /ApEinfo_label="q-R2"
                     /ApEinfo_fwdcolor="#ff8000"
                     /ApEinfo_revcolor="green"
                     /ApEinfo_graphicformat="arrow_data {{0 1 2 0 0 -1} {} 0}
                     width 5 offset 0"
ORIGIN
        1 cgagaggcct cattcttcgt ggtcccctga agaaagcatg tcgtcgagca ccgagagcac
       61 tgagctgctt cattctacgt tctttagacc gccggttttg aaaccacacc tataaggcaa
      121 agccacaatt atacacggtt taaccgccat actaagacag gacaggatca agaccagatg
      181 caggaggggg aagatcagcg ccgatgagct cagagtgtgg gaaagcacat cagccaacat
      241 c     
//
