# Supplementary material for: Individual long non-coding RNAs have no overt functions in zebrafish embryogenesis, viability and fertility
Source: eLife. 2019 Jan 8;8:e40815. doi: 10.7554/eLife.40815 (PMC6347452; doi:10.7554/eLife.40815)
Supplement: Supplementary file 1. [file elife-40815-supp1.zip › Supplemantary file 1/lnc5888-deletion.ape]

LOCUS       lnc5888_deletion         894 bp ds-DNA     linear       22-APR-2018
DEFINITION  .
ACCESSION   
VERSION     
SOURCE      .
  ORGANISM  .
COMMENT     >20 dna:chromosome chromosome:Zv9:20:10676101:10677101:1
COMMENT     
COMMENT     ApEinfo:methylated:1
FEATURES             Location/Qualifiers
     misc_feature    860..894
                     /locus_tag="E2"
                     /label="E2"
                     /ApEinfo_label="E2"
                     /ApEinfo_fwdcolor="#fb02fe"
                     /ApEinfo_revcolor="green"
                     /ApEinfo_graphicformat="arrow_data {{0 1 2 0 0 -1} {} 0}
                     width 5 offset 0"
     misc_feature    1..85
                     /locus_tag="In"
                     /label="In"
                     /ApEinfo_label="In"
                     /ApEinfo_fwdcolor="#fefe0a"
                     /ApEinfo_revcolor="green"
                     /ApEinfo_graphicformat="arrow_data {{0 1 2 0 0 -1} {} 0}
                     width 5 offset 0"
     misc_feature    complement(224..246)
                     /locus_tag="G1"
                     /label="G1"
                     /ApEinfo_label="G1"
                     /ApEinfo_fwdcolor="#00ff00"
                     /ApEinfo_revcolor="green"
                     /ApEinfo_graphicformat="arrow_data {{0 1 2 0 0 -1} {} 0}
                     width 5 offset 0"
     misc_feature    324..346
                     /locus_tag="G2"
                     /label="G2"
                     /ApEinfo_label="G2"
                     /ApEinfo_fwdcolor="#00ff00"
                     /ApEinfo_revcolor="green"
                     /ApEinfo_graphicformat="arrow_data {{0 1 2 0 0 -1} {} 0}
                     width 5 offset 0"
     misc_feature    351..373
                     /locus_tag="G3"
                     /label="G3"
                     /ApEinfo_label="G3"
                     /ApEinfo_fwdcolor="#00ff00"
                     /ApEinfo_revcolor="green"
                     /ApEinfo_graphicformat="arrow_data {{0 1 2 0 0 -1} {} 0}
                     width 5 offset 0"
     misc_feature    complement(631..653)
                     /locus_tag="G4"
                     /label="G4"
                     /ApEinfo_label="G4"
                     /ApEinfo_fwdcolor="#ff0000"
                     /ApEinfo_revcolor="#ff0000"
                     /ApEinfo_graphicformat="arrow_data {{0 1 2 0 0 -1} {} 0}
                     width 5 offset 0"
     misc_feature    complement(682..704)
                     /locus_tag="G5"
                     /label="G5"
                     /ApEinfo_label="G5"
                     /ApEinfo_fwdcolor="#ff0000"
                     /ApEinfo_revcolor="#ff0000"
                     /ApEinfo_graphicformat="arrow_data {{0 1 2 0 0 -1} {} 0}
                     width 5 offset 0"
     misc_feature    722..744
                     /locus_tag="G6"
                     /label="G6"
                     /ApEinfo_label="G6"
                     /ApEinfo_fwdcolor="#ff0000"
                     /ApEinfo_revcolor="green"
                     /ApEinfo_graphicformat="arrow_data {{0 1 2 0 0 -1} {} 0}
                     width 5 offset 0"
     misc_feature    1..23
                     /locus_tag="Fw"
                     /label="Fw"
                     /ApEinfo_label="Fw"
                     /ApEinfo_fwdcolor="#20fefe"
                     /ApEinfo_revcolor="green"
                     /ApEinfo_graphicformat="arrow_data {{0 1 2 0 0 -1} {} 0}
                     width 5 offset 0"
     misc_feature    352..384
                     /locus_tag="Internal-F"
                     /label="Internal-F"
                     /ApEinfo_label="Internal-F"
                     /ApEinfo_fwdcolor="#20fefe"
                     /ApEinfo_revcolor="green"
                     /ApEinfo_graphicformat="arrow_data {{0 1 2 0 0 -1} {} 0}
                     width 5 offset 0"
     misc_feature    388..482
                     /locus_tag="Exon"
                     /label="Exon"
                     /ApEinfo_label="Exon"
                     /ApEinfo_fwdcolor="#cc66ff"
                     /ApEinfo_revcolor="green"
                     /ApEinfo_graphicformat="arrow_data {{0 1 2 0 0 -1} {} 0}
                     width 5 offset 0"
     misc_feature    535..804
                     /locus_tag="scaRNA13"
                     /label="scaRNA13"
                     /ApEinfo_label="scaRNA13"
                     /ApEinfo_fwdcolor="#fc8008"
                     /ApEinfo_revcolor="green"
                     /ApEinfo_graphicformat="arrow_data {{0 1 2 0 0 -1} {} 0}
                     width 5 offset 0"
     misc_feature    692..894
                     /locus_tag="In(1)"
                     /label="In(1)"
                     /ApEinfo_label="In"
                     /ApEinfo_fwdcolor="#fefe0a"
                     /ApEinfo_revcolor="green"
                     /ApEinfo_graphicformat="arrow_data {{0 1 2 0 0 -1} {} 0}
                     width 5 offset 0"
     misc_feature    875..894
                     /locus_tag="R"
                     /label="R"
                     /ApEinfo_label="R"
                     /ApEinfo_fwdcolor="#20fefe"
                     /ApEinfo_revcolor="green"
                     /ApEinfo_graphicformat="arrow_data {{0 1 2 0 0 -1} {} 0}
                     width 5 offset 0"
ORIGIN
        1 ACTTATTGTT CGTGCATTTG TGTTTTTAAT GCTTGTTTGT TTATTTTTTG TGTATACATA
       61 ATTGCATTTT ATAATATTTG CATGTTAAAA TATTTCAATA AAACTAAATA AAACACATTT
      121 TAAAATCAAA TCTTTATTTT TTGTTTTGGC TTATTTTATT GTTTACTTAA AATACTTTAT
      181 AAAATTAATT TATAACCAAG TTATTAAAGT AAAAGTGCTA ATACCAACTC TTTATCCCTG
      241 TAGTTTCACA GCATTAATTT AAAACGAATA TGACATATTT TAACCGTAAA CACAATAAGA
      301 ATTTTAAATT GTTCAAACTA ACTTGTCCAT GAATCATACA CAACGGTGTT TGTGAAAATG
      361 ACTCAGTCTA AGGATTCGAC TCTGAGTGAA TGATTCATTC ACGAAGCTCT ATTTAACTGC
      421 ACGATGTTGC ATGGGCTGAG GAGACATGTT GTTGAAGGCT GCATAAATGT TACTTGTATG
      481 AAGTAAGTAG CTTAAGATAG CCTACTTTTG CACGCATATT GGCATGATTA AAGCAGTGCA
      541 GTCTCGCGGT CCGGTCTCCT GTTTGTCCAG TGACTCGAGA CTCTGCGAAG CTGCACAGAT
      601 CAGACTGAAG GATCCAAAGG CGTTACTTCT CCAGACTGAA GTTTTACGTG CGATATTCTT
      661 TCGACAGATC TTAACCTGTT TCCACGGCGG TAATGGTTGT GTTGTACCGT TACCAATCTA
      721 AAAACAGGCA GAGTAAAACA GCGGCAGTCA GATATTGTCT GGCAGGAGGA GCGCGCCTTT
      781 CAGACACTTC GAATTGCCAC AGTTGTAGCA TTGTGTTGCG GAGGAACCAT TGATTAATTC
      841 ATATTAACTT CTTTTATAGG TTTGAGACCG AATAGAAGCA CGGACCCTGA ATTG
//
