# Supplementary material for: Individual long non-coding RNAs have no overt functions in zebrafish embryogenesis, viability and fertility
Source: eLife. 2019 Jan 8;8:e40815. doi: 10.7554/eLife.40815 (PMC6347452; doi:10.7554/eLife.40815)
Supplement: Supplementary file 1. [file elife-40815-supp1.zip › Supplemantary file 1/lnc5888-qPCR.ape]

LOCUS       New_DNA                  208 bp ds-DNA     linear       22-APR-2018
DEFINITION  .
ACCESSION   
VERSION     
SOURCE      .
  ORGANISM  .
COMMENT     
COMMENT     ApEinfo:methylated:1
FEATURES             Location/Qualifiers
     misc_feature    1..95
                     /locus_tag="E1"
                     /label="E1"
                     /ApEinfo_label="E1"
                     /ApEinfo_fwdcolor="#8000fe"
                     /ApEinfo_revcolor="green"
                     /ApEinfo_graphicformat="arrow_data {{0 1 2 0 0 -1} {} 0}
                     width 5 offset 0"
     misc_feature    96..208
                     /locus_tag="qPCR on the E2"
                     /label="qPCR on the E2"
                     /ApEinfo_label="qPCR on the E2"
                     /ApEinfo_fwdcolor="#fb0106"
                     /ApEinfo_revcolor="green"
                     /ApEinfo_graphicformat="arrow_data {{0 1 2 0 0 -1} {} 0}
                     width 5 offset 0"
ORIGIN
        1 GAATGATTCA TTCACGAAGC TCTATTTAAC TGCACGATGT TGCATGGGCT GAGGAGACAT
       61 GTTGTTGAAG GCTGCATAAA TGTTACTTGT ATGAAGTTTG AGACCGAATA GAAGCACGGA
      121 CCCTGAATTG CTCGACAAAA TGTGTTTAAA ATGGCTTTGT TTACACTTAT AACTAATTTA
      181 TTGTTAAATA AAACAAATTG TACAAAAC   
//
