# Supplementary material for: Individual long non-coding RNAs have no overt functions in zebrafish embryogenesis, viability and fertility
Source: eLife. 2019 Jan 8;8:e40815. doi: 10.7554/eLife.40815 (PMC6347452; doi:10.7554/eLife.40815)
Supplement: Supplementary file 1. [file elife-40815-supp1.zip › Supplemantary file 1/lnc6057-qPCR.ape]

LOCUS       3A2_ENSDART00000        2133 bp ds-DNA     linear       18-JUL-2017
DEFINITION  .
ACCESSION   
VERSION     
SOURCE      .
  ORGANISM  .
COMMENT     >ENSDART00000156057
COMMENT     ApEinfo:methylated:1
FEATURES             Location/Qualifiers
     misc_feature    1..171
                     /label=E1
                     /ApEinfo_fwdcolor=cyan
                     /ApEinfo_revcolor=green
                     /ApEinfo_graphicformat=arrow_data {{0 1 2 0 0 -1} {} 0}
                     width 5 offset 0
     misc_feature    172..270
                     /label=E2
                     /ApEinfo_fwdcolor=#ffcc66
                     /ApEinfo_revcolor=green
                     /ApEinfo_graphicformat=arrow_data {{0 1 2 0 0 -1} {} 0}
                     width 5 offset 0
     misc_feature    271..362
                     /label=E3
                     /ApEinfo_fwdcolor=cyan
                     /ApEinfo_revcolor=green
                     /ApEinfo_graphicformat=arrow_data {{0 1 2 0 0 -1} {} 0}
                     width 5 offset 0
     misc_feature    363..425
                     /label=E4
                     /ApEinfo_fwdcolor=#ffcc66
                     /ApEinfo_revcolor=green
                     /ApEinfo_graphicformat=arrow_data {{0 1 2 0 0 -1} {} 0}
                     width 5 offset 0
     misc_feature    141..167
                     /label=Q-F
                     /ApEinfo_fwdcolor=#ff0000
                     /ApEinfo_revcolor=green
                     /ApEinfo_graphicformat=arrow_data {{0 1 2 0 0 -1} {} 0}
                     width 5 offset 0
     misc_feature    201..241
                     /label=Q-R
                     /ApEinfo_fwdcolor=#ff0000
                     /ApEinfo_revcolor=green
                     /ApEinfo_graphicformat=arrow_data {{0 1 2 0 0 -1} {} 0}
                     width 5 offset 0
ORIGIN
        1 tgcggtgctt gggcaattgg ctggttaaca gcagttctct ctctggccaa tcagattgaa
       61 gcaccacggt ggattcagct attagaagca cagccttcag ttcttcctac agagagcaga
      121 aagaaggctg tatgcaggcg cagccatttt ctcctacatt gggactcaat ggatctgaga
      181 agaaggaaga tgaaatgttg gatgatatcc ctttgacatt tttacacttt ttttctcttc
      241 ctggaaacca tctttgtccc agcaaactag gatgtttaga aaaagaaaga aagaaaaaca
      301 catgaaaatt gccaactgct tttaaggccc tgccttgctt agggccaatc attaatcaat
      361 aacaaacaag gcaggccaaa gagaaaaaag gacgattggc cttttacaaa aatgctgaat
      421 cacagacaga atgacaagag aaattcactc gtccttcacc actgagaggg atttcctttc
      481 tctttacgaa ggtaatagtt taaacgacct tatttcacac acacaaaatt gggaatgttt
      541 gtttaaacgt tttacattta aagtcacatt tgcctttaag tacaattatt gtttcctcac
      601 tgtgtatttt tattatttgt ttaaaaaata gacagataaa ggtgtaaaaa ttattattct
      661 aaacacctct cattgctgac ccatgtccag gcgacctcag aaatagcctg ttgtttaatg
      721 gcttgtctgc tgttctcatt ttcaacatgg cgtcttcaca aggacatcat tgtggaaagg
      781 aaagcttgct gcgccattta tgggcgaggc tgtcagtctg tcggtttcta ctgactttgc
      841 cttttaatac gtggctatca ttgcaaacaa atcgacaaga tgtgctcgct ctttaagaaa
      901 gcaggatatt gcacaaaaac tcgcattcat ttcttgtgcg taaagcgcgc cctcgacgct
      961 aagctctgga aaccctgtgg cacaaagcac acagcagtaa tctgagagct tggacgcctg
     1021 ccgcgaaatg actgcaccca cctaaccatt taaggtcgga gaaagagtct caaacactgt
     1081 gtggcatttc aatcagcaag tacaaaggga atatccagtc ctctgtgctc tctctctcgt
     1141 ccccctttca agaacattcg gcgcagttta ttcgccagcc atttcaaagg agcatttgac
     1201 gtgatgcatg caggatttgc gcactgctta tagctttctc agatcttctg ctgaatttat
     1261 cacactgttg caacacatac cggtatgtgg tatgcaaatc gtcgtgtgtt cgcacaattt
     1321 atggtagtgt aaatcttctc agtttattcg gatattatta attcccaagt aaatcatcag
     1381 tggaatttga ttttattatt ttttaaatct ctatttcccc tttttctgtg cgttttgggg
     1441 cgacgccaat tccaatttat caagcagaat tgtattgcgc aaggaaacgc gccatctgtt
     1501 ttccgcggtt aggattcacg cttggtctct gcatgcacac cattactatt ctgtctctct
     1561 gccatagtct aaagtaggac tggtgtctga atatgctaga aaagaaggac tggagacgtg
     1621 gtgaccgagg ctgaagtggg tcatgaggcc attttagtgc tgtttaatta ggaaaatcct
     1681 ctttattttc gtatcctccg aacgtaagct gtttctaagg gcaggacaga agggctaaaa
     1741 ccagatcatc agtttatata ttttagctag ttgcattttt tctctttcaa ctctatgtat
     1801 agagatgtgc gctttcattt ctgttctgga tagctggaga ggatcttcga cattaatcat
     1861 aggctataaa tctcatagat ctttaagtag gctatatttt tattttattg ggaacaattc
     1921 ccagcactat agcaaaaaaa aaaatacatt ttttaaaagt attctgtagg cttttttaaa
     1981 ataattttta aaacgttatg gaaacatgtg aaatattgct taatgtatac catgtctgtc
     2041 tttattgtct attaatgcca ttttaatgtc aatccacatg aaatccgagg aaaagcagct
     2101 gatccataca ctgttctcat ttgcatttct cac  
//
