# Supplementary material for: Individual long non-coding RNAs have no overt functions in zebrafish embryogenesis, viability and fertility
Source: eLife. 2019 Jan 8;8:e40815. doi: 10.7554/eLife.40815 (PMC6347452; doi:10.7554/eLife.40815)
Supplement: Supplementary file 1. [file elife-40815-supp1.zip › Supplemantary file 1/lnc6269-deletion.ape]

LOCUS       2A1_Mutant               935 bp ds-DNA     linear       26-AUG-2017
DEFINITION  .
ACCESSION   
VERSION     
SOURCE      .
  ORGANISM  .
COMMENT     >5 dna:chromosome chromosome:Zv9:5:16879300:16880300:-1
COMMENT     
COMMENT     ApEinfo:methylated:1
FEATURES             Location/Qualifiers
     misc_feature    1..59
                     /label=in
                     /ApEinfo_fwdcolor=cyan
                     /ApEinfo_revcolor=green
                     /ApEinfo_graphicformat=arrow_data {{0 1 2 0 0 -1} {} 0}
                     width 5 offset 0
     misc_feature    595..935
                     /label=in(1)
                     /ApEinfo_label=in
                     /ApEinfo_fwdcolor=cyan
                     /ApEinfo_revcolor=green
                     /ApEinfo_graphicformat=arrow_data {{0 1 2 0 0 -1} {} 0}
                     width 5 offset 0
     misc_feature    complement(62..84)
                     /label=G1
                     /ApEinfo_fwdcolor=#00ff00
                     /ApEinfo_revcolor=green
                     /ApEinfo_graphicformat=arrow_data {{0 1 2 0 0 -1} {} 0}
                     width 5 offset 0
     misc_feature    complement(170..192)
                     /label=G2
                     /ApEinfo_fwdcolor=#00ff00
                     /ApEinfo_revcolor=green
                     /ApEinfo_graphicformat=arrow_data {{0 1 2 0 0 -1} {} 0}
                     width 5 offset 0
     misc_feature    complement(204..226)
                     /label=G3
                     /ApEinfo_fwdcolor=#00ff00
                     /ApEinfo_revcolor=green
                     /ApEinfo_graphicformat=arrow_data {{0 1 2 0 0 -1} {} 0}
                     width 5 offset 0
     misc_feature    complement(581..603)
                     /label=G4
                     /ApEinfo_fwdcolor=#ff0000
                     /ApEinfo_revcolor=#ff0000
                     /ApEinfo_graphicformat=arrow_data {{0 1 2 0 0 -1} {} 0}
                     width 5 offset 0
     misc_feature    complement(641..663)
                     /label=G5
                     /ApEinfo_fwdcolor=#ff0000
                     /ApEinfo_revcolor=#ff0000
                     /ApEinfo_graphicformat=arrow_data {{0 1 2 0 0 -1} {} 0}
                     width 5 offset 0
     misc_feature    812..834
                     /label=G6
                     /ApEinfo_fwdcolor=#ff0000
                     /ApEinfo_revcolor=#ff0000
                     /ApEinfo_graphicformat=arrow_data {{0 1 2 0 0 -1} {} 0}
                     width 5 offset 0
     misc_feature    1..20
                     /label=F
                     /ApEinfo_fwdcolor=#ffff00
                     /ApEinfo_revcolor=green
                     /ApEinfo_graphicformat=arrow_data {{0 1 2 0 0 -1} {} 0}
                     width 5 offset 0
     misc_feature    916..935
                     /label=R
                     /ApEinfo_fwdcolor=#ffff00
                     /ApEinfo_revcolor=green
                     /ApEinfo_graphicformat=arrow_data {{0 1 2 0 0 -1} {} 0}
                     width 5 offset 0
     misc_feature    179..204
                     /label=F-internal
                     /ApEinfo_fwdcolor=cyan
                     /ApEinfo_revcolor=green
                     /ApEinfo_graphicformat=arrow_data {{0 1 2 0 0 -1} {} 0}
                     width 5 offset 0
     misc_feature    302..603
                     /label=Exon
                     /ApEinfo_fwdcolor=#cc66ff
                     /ApEinfo_revcolor=green
                     /ApEinfo_graphicformat=arrow_data {{0 1 2 0 0 -1} {} 0}
                     width 5 offset 0
ORIGIN
        1 AGGGTGAGTA AACGACGACA ATTTTAACTT TTGGGTGAAC TATCTCTTTA AGATTGTCTA
       61 TCCTGCGTCA TGTAATTCTG ACTGTCAGCA GTTGAAAGCT GTTTTAACCT CTTTTATCGC
      121 TGTATTTTTA ACTATTTTTT TATTTATGAT CAAGTTTGTA AAAGAAAGGC CCTTTAATGT
      181 GATGTTTCGC CATGCTGTGC ATTCCTACAT TTCAGTTGAT TTGCTCATCC CGCAATAACG
      241 GTTAGGTTTA AGGGGTGGGG TTGAGTGCCA CGCCTCTTTT TTTTTTAATT GTTTTTTCGT
      301 ACGACTGAAT TCGAAAACGT ACGTTTCCTC GTGAGATCAG GTTCTATAGT TATTGTTTTT
      361 TATTAATATT AATGTTATGT CACTTGCTTA TCATGATTTT TTAAAATAAA TTTATTACCA
      421 TTGGCAACGC AAACATTTGC CTCATGTCCG CGTGCGCGCG CCTCCGCTAA ACGATTTCAA
      481 ACCGAAGGAC TCGAGGATTG GGCCAGAAAG CAGTCCAGAA TGATCAAAGA TGGAAAATGA
      541 AAGCTCTCCA AGAGCTCGTC AGATGTGCTG AGTCTGCTTA CCCGTGCAAG GCTTCGAGTG
      601 CAGGTAAGTT TCATCTAACG TTATTGTAGT TTTCAGTTTG CCAGTTTAAT TGCTAGCAAA
      661 CGTTAGCAAT TATAAGCTAA TTTTGTAGTG TCAAATGCAA ACAGTTAGTT GGCAGTTATT
      721 TACCGCAATC TTTATAATGG AATATGCAAA GTAAAAGCGT TACGTATTCG GAAAAAGTGT
      781 TTAGTATTTA TTATTGTACG TTATTTTTTA ACAAAACACT TTCATGAATG GAGGCTAACT
      841 GTTGCTGATG TTAGCCCCCC CACCACAAAT ATTTAATTTG GAAAAAAATG GTTGTCTATG
      901 ACTTAAGAAG TTCCCCATGA CCACGTGTGC CTAAT  
//
