# Supplementary material for: Individual long non-coding RNAs have no overt functions in zebrafish embryogenesis, viability and fertility
Source: eLife. 2019 Jan 8;8:e40815. doi: 10.7554/eLife.40815 (PMC6347452; doi:10.7554/eLife.40815)
Supplement: Supplementary file 1. [file elife-40815-supp1.zip › Supplemantary file 1/lnc6490-deletion.ape]

LOCUS       lnc6490_deletion         865 bp ds-DNA     linear       22-APR-2018
DEFINITION  .
ACCESSION   
VERSION     
SOURCE      .
  ORGANISM  .
COMMENT     >18 dna:chromosome chromosome:Zv9:18:23660800:23661800:1
COMMENT     
COMMENT     ApEinfo:methylated:1
FEATURES             Location/Qualifiers
     misc_feature    complement(756..865)
                     /locus_tag="in"
                     /label="in"
                     /ApEinfo_label="in"
                     /ApEinfo_fwdcolor="cyan"
                     /ApEinfo_revcolor="#fefe0a"
                     /ApEinfo_graphicformat="arrow_data {{0 1 2 0 0 -1} {} 0}
                     width 5 offset 0"
     misc_feature    1..148
                     /locus_tag="in(1)"
                     /label="in(1)"
                     /ApEinfo_label="in"
                     /ApEinfo_fwdcolor="#fefe0a"
                     /ApEinfo_revcolor="green"
                     /ApEinfo_graphicformat="arrow_data {{0 1 2 0 0 -1} {} 0}
                     width 5 offset 0"
     misc_feature    complement(42..64)
                     /locus_tag="G1"
                     /label="G1"
                     /ApEinfo_label="G1"
                     /ApEinfo_fwdcolor="#00ff00"
                     /ApEinfo_revcolor="green"
                     /ApEinfo_graphicformat="arrow_data {{0 1 2 0 0 -1} {} 0}
                     width 5 offset 0"
     misc_feature    135..157
                     /locus_tag="G2"
                     /label="G2"
                     /ApEinfo_label="G2"
                     /ApEinfo_fwdcolor="#00ff00"
                     /ApEinfo_revcolor="green"
                     /ApEinfo_graphicformat="arrow_data {{0 1 2 0 0 -1} {} 0}
                     width 5 offset 0"
     misc_feature    complement(184..206)
                     /locus_tag="G3"
                     /label="G3"
                     /ApEinfo_label="G3"
                     /ApEinfo_fwdcolor="#00ff00"
                     /ApEinfo_revcolor="green"
                     /ApEinfo_graphicformat="arrow_data {{0 1 2 0 0 -1} {} 0}
                     width 5 offset 0"
     misc_feature    complement(652..674)
                     /locus_tag="G4"
                     /label="G4"
                     /ApEinfo_label="G4"
                     /ApEinfo_fwdcolor="#ff0000"
                     /ApEinfo_revcolor="#ff0000"
                     /ApEinfo_graphicformat="arrow_data {{0 1 2 0 0 -1} {} 0}
                     width 5 offset 0"
     misc_feature    complement(746..768)
                     /locus_tag="G6"
                     /label="G6"
                     /ApEinfo_label="G6"
                     /ApEinfo_fwdcolor="#ff0000"
                     /ApEinfo_revcolor="#ff0000"
                     /ApEinfo_graphicformat="arrow_data {{0 1 2 0 0 -1} {} 0}
                     width 5 offset 0"
     misc_feature    complement(675..697)
                     /locus_tag="G5"
                     /label="G5"
                     /ApEinfo_label="G5"
                     /ApEinfo_fwdcolor="#ff0000"
                     /ApEinfo_revcolor="#ff0000"
                     /ApEinfo_graphicformat="arrow_data {{0 1 2 0 0 -1} {} 0}
                     width 5 offset 0"
     misc_feature    1..21
                     /locus_tag="Fw"
                     /label="Fw"
                     /ApEinfo_label="Fw"
                     /ApEinfo_fwdcolor="#20fefe"
                     /ApEinfo_revcolor="green"
                     /ApEinfo_graphicformat="arrow_data {{0 1 2 0 0 -1} {} 0}
                     width 5 offset 0"
     misc_feature    846..865
                     /locus_tag="Re"
                     /label="Re"
                     /ApEinfo_label="Re"
                     /ApEinfo_fwdcolor="#20fefe"
                     /ApEinfo_revcolor="green"
                     /ApEinfo_graphicformat="arrow_data {{0 1 2 0 0 -1} {} 0}
                     width 5 offset 0"
     misc_feature    284..309
                     /locus_tag="Internal-F"
                     /label="Internal-F"
                     /ApEinfo_label="Internal-F"
                     /ApEinfo_fwdcolor="#ffff00"
                     /ApEinfo_revcolor="green"
                     /ApEinfo_graphicformat="arrow_data {{0 1 2 0 0 -1} {} 0}
                     width 5 offset 0"
     misc_feature    349..356
                     /locus_tag="TATA-1"
                     /label="TATA-1"
                     /ApEinfo_label="TATA-1"
                     /ApEinfo_fwdcolor="#ffcc66"
                     /ApEinfo_revcolor="green"
                     /ApEinfo_graphicformat="arrow_data {{0 1 2 0 0 -1} {} 0}
                     width 5 offset 0"
     misc_feature    419..758
                     /locus_tag="Exon"
                     /label="Exon"
                     /ApEinfo_label="Exon"
                     /ApEinfo_fwdcolor="#cc66ff"
                     /ApEinfo_revcolor="green"
                     /ApEinfo_graphicformat="arrow_data {{0 1 2 0 0 -1} {} 0}
                     width 5 offset 0"
ORIGIN
        1 TCCACGAAAT TCTTGCATGG ATCACATGGA TATAAGGAAA CGGCGTTTTT CGAATGTATT
       61 GAGGTAAACA TAAGATAAAT GACGGTCAGC GAAAAAACAA GAAGCCCAGA AGTCTTATGT
      121 TAATTGACAT AGATGTTAGC TGGGAGCCTC GGGGTGGTCA AATAAGGTGT CTCCCTTCTC
      181 GCTCCTCGGG TTATAAGTCA GAGCACATTT TTAAAGCTCG CTTGTTGAAG TCTACTTTCT
      241 GTATCACCAT GGGTTGTCGG AGTTGGGTCC ACTGAAAAAT GTACAGTGCT AAATCACAGC
      301 ATATGCTGCC TCGGAGGAAA AATGCAGAAG AGACTGGACG TACAGCAGTA TATGGGCGCC
      361 TCCTAGCGTT TGGATTATTT CTGCCTGGAA TCGCTCTTTA AGGTGGAAGA GCCATCTTAA
      421 ATGGAAACTA CATCGGTCGC TCGCCTCTCA CATACACCAA AGTAACATGC GCCTATTTTA
      481 ATCTGATTAA TGCTTTTGAG ATTTCCTTCT AATTGACTTG GACGTTGCAG AGGTGCGTTT
      541 GTAGGTCTAC GCTACACATT TTCTCCGGAG TGTTTTTTCA CGCACGGGAA TATTACAGCG
      601 TTTCGGTTAA TTTTGCTCAG TTTATTGAAA CGATCAAAAC TGAACACCGT GCCTCATCAC
      661 CGACCATTCA AAAGCCAGTG AACAACACAG CCGAAAGCAA TCCAGCAGAA GTAAATTATA
      721 TCGAACCAAT GCAAAGTGGA TTTTACCCCA AGACCAAGGT AAGTGATAAT ATTTTCACAC
      781 TTTAACTTGC GAAGCCACTT ACGTTTTCTT CCCTTTTCAA AGCAAGATTA GGACGAGCAA
      841 AGACGCACAG ACAGACATGC ATGCA   
//
