# Supplementary material for: Individual long non-coding RNAs have no overt functions in zebrafish embryogenesis, viability and fertility
Source: eLife. 2019 Jan 8;8:e40815. doi: 10.7554/eLife.40815 (PMC6347452; doi:10.7554/eLife.40815)
Supplement: Supplementary file 1. [file elife-40815-supp1.zip › Supplemantary file 1/lnc6490-genebody deletion.ape]

LOCUS       lnc6490_genebody        2040 bp ds-DNA     linear       22-APR-2018
DEFINITION  .
ACCESSION   
VERSION     
SOURCE      .
  ORGANISM  .
COMMENT     
COMMENT     
COMMENT     ApEinfo:methylated:1
FEATURES             Location/Qualifiers
     misc_feature    1519..2040
                     /locus_tag="In genebody del"
                     /label="In genebody del"
                     /ApEinfo_label="In genebody del"
                     /ApEinfo_fwdcolor="#fefe0a"
                     /ApEinfo_revcolor="green"
                     /ApEinfo_graphicformat="arrow_data {{0 1 2 0 0 -1} {} 0}
                     width 5 offset 0"
     misc_feature    1656..1678
                     /locus_tag="G9"
                     /label="G9"
                     /ApEinfo_label="G9"
                     /ApEinfo_fwdcolor="#0000ff"
                     /ApEinfo_revcolor="green"
                     /ApEinfo_graphicformat="arrow_data {{0 1 2 0 0 -1} {} 0}
                     width 5 offset 0"
     misc_feature    184..206
                     /locus_tag="G3"
                     /label="G3"
                     /ApEinfo_label="G3"
                     /ApEinfo_fwdcolor="#00ff00"
                     /ApEinfo_revcolor="green"
                     /ApEinfo_graphicformat="arrow_data {{0 1 2 0 0 -1} {} 0}
                     width 5 offset 0"
     misc_feature    1..21
                     /locus_tag="Fw"
                     /label="Fw"
                     /ApEinfo_label="Fw"
                     /ApEinfo_fwdcolor="#20fefe"
                     /ApEinfo_revcolor="green"
                     /ApEinfo_graphicformat="arrow_data {{0 1 2 0 0 -1} {} 0}
                     width 5 offset 0"
     misc_feature    2006..2040
                     /locus_tag="Re"
                     /label="Re"
                     /ApEinfo_label="Re"
                     /ApEinfo_fwdcolor="#20fefe"
                     /ApEinfo_revcolor="green"
                     /ApEinfo_graphicformat="arrow_data {{0 1 2 0 0 -1} {} 0}
                     width 5 offset 0"
     misc_feature    1202..1224
                     /locus_tag="G7"
                     /label="G7"
                     /ApEinfo_label="G7"
                     /ApEinfo_fwdcolor="#0000ff"
                     /ApEinfo_revcolor="green"
                     /ApEinfo_graphicformat="arrow_data {{0 1 2 0 0 -1} {} 0}
                     width 5 offset 0"
     misc_feature    1076..1110
                     /locus_tag="Internal genbody del-F"
                     /label="Internal genbody del-F"
                     /ApEinfo_label="Internal genbody del-F"
                     /ApEinfo_fwdcolor="#20fefe"
                     /ApEinfo_revcolor="green"
                     /ApEinfo_graphicformat="arrow_data {{0 1 2 0 0 -1} {} 0}
                     width 5 offset 0"
     misc_feature    1510..1532
                     /locus_tag="G8"
                     /label="G8"
                     /ApEinfo_label="G8"
                     /ApEinfo_fwdcolor="#0000ff"
                     /ApEinfo_revcolor="green"
                     /ApEinfo_graphicformat="arrow_data {{0 1 2 0 0 -1} {} 0}
                     width 5 offset 0"
     misc_feature    22..190
                     /locus_tag="In genebody del(1)"
                     /label="In genebody del(1)"
                     /ApEinfo_label="In genebody del"
                     /ApEinfo_fwdcolor="#fefe0a"
                     /ApEinfo_revcolor="green"
                     /ApEinfo_graphicformat="arrow_data {{0 1 2 0 0 -1} {} 0}
                     width 5 offset 0"
     misc_feature    649..654
                     /locus_tag="Intervening seq"
                     /label="Intervening seq"
                     /ApEinfo_label="Intervening seq"
                     /ApEinfo_fwdcolor="#000000"
                     /ApEinfo_revcolor="green"
                     /ApEinfo_graphicformat="arrow_data {{0 1 2 0 0 -1} {} 0}
                     width 5 offset 0"
     misc_feature    419..648
                     /locus_tag="E1-part"
                     /label="E1-part"
                     /ApEinfo_label="E1-part"
                     /ApEinfo_fwdcolor="#cc66fe"
                     /ApEinfo_revcolor="green"
                     /ApEinfo_graphicformat="arrow_data {{0 1 2 0 0 -1} {} 0}
                     width 5 offset 0"
ORIGIN
        1 TCCACGAAAT TCTTGCATGG ATCACATGGA TATAAGGAAA CCCTCAATAC ATTCGAAAAA
       61 CGCCTAAACA TAAGATAAAT GACGGTCAGC GAAAAAACAA GAAGCCCAGA AGTCTTATGT
      121 TAATTGACAT AGATGTTAGC TGGGAGCCTC GGGGTGGTCA AATAAGGTGT CTCCCTTCTC
      181 GCTCCTCGGG TTATAAGTCA GAGCACATTT TTAAAGCTCG CTTGTTGAAG TCTACTTTCT
      241 GTATCACCAT GGGTTGTCGG AGTTGGGTCC ACTGAAAAAT GTACAGTGCT AAATCACAGC
      301 ATATGCTGCC TCGGAGGAAA AATGCAGAAG AGACTGGACG TACAGCAGTA TATGGGCGCC
      361 TCCTAGCGTT TGGATTATTT CTGCCTGGAA TCGCTCTTTA AGGTGGAAGA GCCATCTTAA
      421 ATGGAAACTA CATCGGTCGC TCGCCTCTCA CATACACCAA AGTAACATGC GCCTATTTTA
      481 ATCTGATTAA TGCTTTTGAG ATTTCCTTCT AATTGACTTG GACGTTGCAG AGGTGCGTTT
      541 GTAGGTCTAC GCTACACATT TTCTCCGGAG TGTTTTTTCA CGCACGGGAA TATTACAGCG
      601 TTTCGGTTAA TTTTGCTCAG TTTATTGAAA CGATCAAAAC TGAACACCnn nnnnTTTTTA
      661 ATCCCATTTC TAAACATAAT AGTTTTTACA ATTAATTACA AATAACTGAT TTCTTTTAGA
      721 TTTGCCATGA TGACAGCATA TAATATTTTA CTAGATATTT TAAAAGTGCC ATTTAAAGGC
      781 TTAACTAGGA TAATTAGGTT AACTAGGCAA GTTAGGGTAA TTAGGCAAGT CATTGTATAT
      841 CGATGGTTTG TTCTGTAGTA TCGAAAAAAA ACAAAAAACT TTTGACCCTA AAATGATGTT
      901 AAAAAAACGT AAAATTGCTT TTATTTTAGC CGAAATAAAA CAAATTAGTC TTTCTTGAGT
      961 AGAAAAAAAA CATTATAGGA AATACTTGAA CAATTCTTTG CTTTGTTAAA CATCATTTGG
     1021 AAAATATTTG AAAAAGGAAA AATAAATCAT AGGAGAGGTG ATAATTAAGA CATTACCATA
     1081 TGGTTGTATA AACAACCCTG TTATTTTGAC CATATTTTCA TTTTGAAGTT ATTCTGATAT
     1141 ACTTACAAAA CTTTTATGAT TAACTTATTT CTTGATATAT ATTAAGCTAC AAGGGATTTA
     1201 TCCTCATCCC CCTCACTCAT ACCATTCTTA TGAAGTCTAC ATTCCACAAT AAAAATATTA
     1261 TGCTTAAGTG AATAATGTCA CATTGGTTGT AGTAAAACTC TAAATCTTCA ATTTATATGG
     1321 AGCTGTAACT GACAATTTTA TTGCATAAAA ATGACCAAGT TTCCATTTCT TAGCTGTTAT
     1381 AAACAATTAG AGATGGATAT TATTTTCCAC ACACACACTT TTCAGCATTA TACCGTTCTG
     1441 GATTTAATCA CTGGCCACTA GAATAAACTC TAGTTATTAA GGAATATAAA TGTTTTCAAA
     1501 AGTAATCAAA GAGCCAAAGA GGAAGAGATG GGAACGACAG AAGAGAAAGA GAGAGAGAGA
     1561 GAGCGAGCGA GCGAGAGAGA AAACAGAGAG ACAGAGAAAC AGAAATTCAG AGGGTATAGT
     1621 TGAGGTCTGT AATTGAAAGC AGCTTGTTTT CTAATGTGTA CTTCTGAGAC TGAGAAGGTT
     1681 TTAAGTTTGC TTTCGCGCAT ATACCTCACA TGTCTCTGAA TATATTACTA GAACTTGTGT
     1741 TTACATGAAA GGAGGATAAA GCGTGTTAAA AAAATATTTA AAAAAAGAAA TGTCTGCATG
     1801 TGAACTAGAA GTGTAACTAG ATTCTGTTTA GGCATCCCTT TATATTGTTT ACCAATGCAG
     1861 ATCCTAACGT TTGAATTATT CGACTTTTGA AATAAGTAAT ATTTGCAAAG TTTGCTTATT
     1921 TAAACAAACG ACTCAAATAA CAATTCTACT TAATTTTTAA ACTCACAGGT AAGAAAAATA
     1981 AATGATTAGC ATGAATAATG TTATGGCCAG TTGTCAAGCC ACATCATGCA TATAATATAG
//
