# Supplementary material for: Individual long non-coding RNAs have no overt functions in zebrafish embryogenesis, viability and fertility
Source: eLife. 2019 Jan 8;8:e40815. doi: 10.7554/eLife.40815 (PMC6347452; doi:10.7554/eLife.40815)
Supplement: Supplementary file 1. [file elife-40815-supp1.zip › Supplemantary file 1/lnc6490-qPCR.ape]

LOCUS       lnc6490_qPCR             405 bp ds-DNA     linear       22-APR-2018
DEFINITION  .
ACCESSION   
VERSION     
SOURCE      .
  ORGANISM  .
COMMENT     >ENSDART00000146490
COMMENT     ApEinfo:methylated:1
FEATURES             Location/Qualifiers
     misc_feature    1..405
                     /locus_tag="E2"
                     /label="E2"
                     /ApEinfo_label="E2"
                     /ApEinfo_fwdcolor="#fdcc65"
                     /ApEinfo_revcolor="green"
                     /ApEinfo_graphicformat="arrow_data {{0 1 2 0 0 -1} {} 0}
                     width 5 offset 0"
     misc_feature    89..111
                     /locus_tag="q-F"
                     /label="q-F"
                     /ApEinfo_label="q-F"
                     /ApEinfo_fwdcolor="#fb0106"
                     /ApEinfo_revcolor="green"
                     /ApEinfo_graphicformat="arrow_data {{0 1 2 0 0 -1} {} 0}
                     width 5 offset 0"
     misc_feature    211..231
                     /locus_tag="q-R"
                     /label="q-R"
                     /ApEinfo_label="q-R"
                     /ApEinfo_fwdcolor="#fb0106"
                     /ApEinfo_revcolor="green"
                     /ApEinfo_graphicformat="arrow_data {{0 1 2 0 0 -1} {} 0}
                     width 5 offset 0"
ORIGIN
        1 TAAATCTGTA TATAGATTAC ACTATATATA CATGCATACT ACAACTCTCA ACAAAAAAGG
       61 GAAGAGAGAC AGTGCATCAA GTGAGTTTGA AAATTGAACT AAACCGCACA CACACACACA
      121 CACACGCTGG CAGTGGTAAG GCAGAGAACT CTCAGCGCAA GATTTAATGA GTGCTGAGTT
      181 GTTGTGGTAT TTGCAACACG GCCAAAAAAG CTCAGCTATG TTCAGGAAGC ATGTGAAGTG
      241 TCTGCAGTGA AAAAACGTTG TCAAACAAGA TTTGGGATCA ATTACCCAGA CAGAGAGTGT
      301 AATGTTTATG CGAGCCCCCT GAAAGACGCG GTGTCCGGGT AAACTTCAGC TGCAGGCCCT
      361 GAAGTGCTCA TGTAACTGGC TCTTGAGGTT TTCTCTAAGG ACATT 
//
