# Supplementary material for: Individual long non-coding RNAs have no overt functions in zebrafish embryogenesis, viability and fertility
Source: eLife. 2019 Jan 8;8:e40815. doi: 10.7554/eLife.40815 (PMC6347452; doi:10.7554/eLife.40815)
Supplement: Supplementary file 1. [file elife-40815-supp1.zip › Supplemantary file 1/lnc6913-genebody deletion.ape]

LOCUS       4F2_2                   1591 bp ds-DNA     linear       22-APR-2018
DEFINITION  .
ACCESSION   
VERSION     
SOURCE      .
  ORGANISM  .
COMMENT     >5 dna:chromosome chromosome:Zv9:5:34950100:34951100:1
COMMENT     ApEinfo:methylated:1
FEATURES             Location/Qualifiers
     misc_feature    29..51
                     /locus_tag="G1"
                     /label="G1"
                     /ApEinfo_label="G1"
                     /ApEinfo_fwdcolor="#00ff00"
                     /ApEinfo_revcolor="green"
                     /ApEinfo_graphicformat="arrow_data {{0 1 2 0 0 -1} {} 0}
                     width 5 offset 0"
     misc_feature    complement(89..111)
                     /locus_tag="G2"
                     /label="G2"
                     /ApEinfo_label="G2"
                     /ApEinfo_fwdcolor="#00ff00"
                     /ApEinfo_revcolor="green"
                     /ApEinfo_graphicformat="arrow_data {{0 1 2 0 0 -1} {} 0}
                     width 5 offset 0"
     misc_feature    complement(125..147)
                     /locus_tag="G3"
                     /label="G3"
                     /ApEinfo_label="G3"
                     /ApEinfo_fwdcolor="#00ff00"
                     /ApEinfo_revcolor="green"
                     /ApEinfo_graphicformat="arrow_data {{0 1 2 0 0 -1} {} 0}
                     width 5 offset 0"
     misc_feature    354..376
                     /locus_tag="G4"
                     /label="G4"
                     /ApEinfo_label="G4"
                     /ApEinfo_fwdcolor="#ff0000"
                     /ApEinfo_revcolor="#ff0000"
                     /ApEinfo_graphicformat="arrow_data {{0 1 2 0 0 -1} {} 0}
                     width 5 offset 0"
     misc_feature    complement(401..423)
                     /locus_tag="G5"
                     /label="G5"
                     /ApEinfo_label="G5"
                     /ApEinfo_fwdcolor="#ff0000"
                     /ApEinfo_revcolor="#ff0000"
                     /ApEinfo_graphicformat="arrow_data {{0 1 2 0 0 -1} {} 0}
                     width 5 offset 0"
     misc_feature    550..572
                     /locus_tag="G6"
                     /label="G6"
                     /ApEinfo_label="G6"
                     /ApEinfo_fwdcolor="#ff0000"
                     /ApEinfo_revcolor="#ff0000"
                     /ApEinfo_graphicformat="arrow_data {{0 1 2 0 0 -1} {} 0}
                     width 5 offset 0"
     misc_feature    1049..1071
                     /locus_tag="TTS-1"
                     /label="TTS-1"
                     /ApEinfo_label="TTS-1"
                     /ApEinfo_fwdcolor="#0000ff"
                     /ApEinfo_revcolor="green"
                     /ApEinfo_graphicformat="arrow_data {{0 1 2 0 0 -1} {} 0}
                     width 5 offset 0"
     misc_feature    1082..1104
                     /locus_tag="TTS-2"
                     /label="TTS-2"
                     /ApEinfo_label="TTS-2"
                     /ApEinfo_fwdcolor="#0000ff"
                     /ApEinfo_revcolor="green"
                     /ApEinfo_graphicformat="arrow_data {{0 1 2 0 0 -1} {} 0}
                     width 5 offset 0"
     misc_feature    1152..1174
                     /locus_tag="TTS-3"
                     /label="TTS-3"
                     /ApEinfo_label="TTS-3"
                     /ApEinfo_fwdcolor="#0000ff"
                     /ApEinfo_revcolor="green"
                     /ApEinfo_graphicformat="arrow_data {{0 1 2 0 0 -1} {} 0}
                     width 5 offset 0"
     misc_feature    713..717
                     /locus_tag="Intervening seq"
                     /label="Intervening seq"
                     /ApEinfo_label="Intervening seq"
                     /ApEinfo_fwdcolor="#000000"
                     /ApEinfo_revcolor="green"
                     /ApEinfo_graphicformat="arrow_data {{0 1 2 0 0 -1} {} 0}
                     width 5 offset 0"
     misc_feature    1..128
                     /locus_tag="In"
                     /label="In"
                     /ApEinfo_label="In"
                     /ApEinfo_fwdcolor="#fefe0a"
                     /ApEinfo_revcolor="green"
                     /ApEinfo_graphicformat="arrow_data {{0 1 2 0 0 -1} {} 0}
                     width 5 offset 0"
     misc_feature    1066..1591
                     /locus_tag="In(1)"
                     /label="In(1)"
                     /ApEinfo_label="In"
                     /ApEinfo_fwdcolor="#fefe0a"
                     /ApEinfo_revcolor="green"
                     /ApEinfo_graphicformat="arrow_data {{0 1 2 0 0 -1} {} 0}
                     width 5 offset 0"
     misc_feature    1..25
                     /locus_tag="Fw"
                     /label="Fw"
                     /ApEinfo_label="Fw"
                     /ApEinfo_fwdcolor="#20fefe"
                     /ApEinfo_revcolor="green"
                     /ApEinfo_graphicformat="arrow_data {{0 1 2 0 0 -1} {} 0}
                     width 5 offset 0"
     misc_feature    1572..1591
                     /locus_tag="Re- Genebody deletion"
                     /label="Re- Genebody deletion"
                     /ApEinfo_label="Re- Genebody deletion"
                     /ApEinfo_fwdcolor="#20fefe"
                     /ApEinfo_revcolor="green"
                     /ApEinfo_graphicformat="arrow_data {{0 1 2 0 0 -1} {} 0}
                     width 5 offset 0"
     misc_feature    760..779
                     /locus_tag="Internal-F"
                     /label="Internal-F"
                     /ApEinfo_label="Internal-F"
                     /ApEinfo_fwdcolor="#20fefe"
                     /ApEinfo_revcolor="green"
                     /ApEinfo_graphicformat="arrow_data {{0 1 2 0 0 -1} {} 0}
                     width 5 offset 0"
ORIGIN
        1 AAGTTGTGGT TGAGCTGCTT GAATGCATCC ATCACTTAGG AATACAAACG GCATCTTTAA
       61 AATTTCAAGC ATCCATTTTT ATATCTCGCC GCGGGCCATG CAGCTTTCAG CATGAGCATC
      121 TTGTCCTCAC AGTTACCTTA ATGCATCTTG TTGATCTTCA TCAGCGCTTC ATCCCCACGT
      181 GTCCTCAAAA CCCCCACCCT TCATCTCGTT TCCAGCCCCT CTTTGTCCTC GCAGCCCCGG
      241 CAACATTCCT CCAGCAGCTT CCCGTAAGCA CATCGTCTGA CTGGGAAGCT GAATATTTAG
      301 ATGTCAAAAG CAGAACCCTG TGTCTGAAGA AAAGAGGAGA GGAGGAGGAA AGACCACCCA
      361 TCCGAGCGCC TGCTGGAGAA TCGACTGTCA TCATTTTCTT CCCGAAGTGA GTCGTCATTC
      421 CTCTTGTTTT TGCGCAAATG CTCCATCTGG CTTTCGTTAT GTTAAGGGTC ATTTTTGGAA
      481 ACGGACATGC TTTGTGTATT ATGTAAAGAA TAACATCTTG CTGGCGTGGT CTGCTGTCTC
      541 TAAACATTAG CAAGTTAGCT GAGCTACAGA GGCATCTGTC TGCTTTTTTA ACGCTGAAGA
      601 GCCTAATTAG GTTAATGTTC GTCAAAATAC GTGTAAATGA GTGTATGTGA ATTGATTTAT
      661 GGCTTGGTTG AAAAACATTA GTTGCTTTGT TTAAATGAAA CACCTCTGAA TTnnnnnGAA
      721 CAATTATTAA GCCATGACTA AATTAAACCA GAGGCTCCTC CAAGTAGGTA TCGCTGCAGC
      781 CTGGAGACCT CCAAGTGGGA GGGATTACAC CGCAAGTGGG TTGGGTGACC TTCAAGTGGG
      841 AGGGACTTAA ACCACAAGTA GGTTGGGTGT AGGTGGAGTA GATGCTAATA AAACACATCA
      901 AGGTTACACA CGGTAACACA GCAGGTTACT GTGAGGTTGG ATTAAGGGTA AGGGTATGTG
      961 TAGAGATTCA TTAAGCACAA TTTTGGAATC TGCGTCATGT ACAAGACATT AAATAAATAA
     1021 AAACTCCAGA TTTGTACAGC TCACTTGGAG CTTGAAAGTC CACCCTTATG GAGCTCAAGT
     1081 CCCACCCCCT TCTTGGAGCT GGCTTCGACC TCCGTTTATA CCCTTCTCGT TTCCTCTGGT
     1141 CTTGGGTGTT TGAAAATGTT GTGTTATCAT CAGGGGCAGA AACTTTATAT TGATTTTATA
     1201 TTATATTGAT TTTTGTTTGT CTTTTATTAA TTTAAACTGG TGTTTTTCTC ATTTCTTTTG
     1261 TCTGTTTTAT CTTAATGCAA TCTTTACTTT TTGAATTATT TGTTTCCTTA AAATGAATCC
     1321 ACAACTACAA ATAATAAAAA AATTAACAAA CAAATCTTTA CCTTTATCTT TTCCTTTCTA
     1381 TGTATTTTAC CATGATTGTA ACTTTTACCA TATTTTACTA TATTAACTTT TACCATATTT
     1441 TACTATATTT TACCATATTA TGTCTTTTGG AGGGAAGCTA GCTATAGGAC ACTGGGGTTA
     1501 CACTCCTACG CTTTACAAGA AGTGCCATGG GATATTTAAT TACCACAGTC AGGACCTCAG
     1561 CTTAACATCT CATTCGAATG ACAGTGCTCG C  
//
