# Supplementary material for: Individual long non-coding RNAs have no overt functions in zebrafish embryogenesis, viability and fertility
Source: eLife. 2019 Jan 8;8:e40815. doi: 10.7554/eLife.40815 (PMC6347452; doi:10.7554/eLife.40815)
Supplement: Supplementary file 1. [file elife-40815-supp1.zip › Supplemantary file 1/lnc6913-qPCR.ape]

LOCUS       lnc6913_qPCR             324 bp ds-DNA     linear       22-APR-2018
DEFINITION  .
ACCESSION   
VERSION     
SOURCE      .
  ORGANISM  .
COMMENT     >ENSDART00000156913
COMMENT     
COMMENT     ApEinfo:methylated:1
FEATURES             Location/Qualifiers
     misc_feature    1..324
                     /locus_tag="E2"
                     /label="E2"
                     /ApEinfo_label="E2"
                     /ApEinfo_fwdcolor="cyan"
                     /ApEinfo_revcolor="green"
                     /ApEinfo_graphicformat="arrow_data {{0 1 2 0 0 -1} {} 0}
                     width 5 offset 0"
     misc_feature    125..156
                     /locus_tag="Q-F"
                     /label="Q-F"
                     /ApEinfo_label="Q-F"
                     /ApEinfo_fwdcolor="#ff0000"
                     /ApEinfo_revcolor="green"
                     /ApEinfo_graphicformat="arrow_data {{0 1 2 0 0 -1} {} 0}
                     width 5 offset 0"
     misc_feature    267..288
                     /locus_tag="Q-R"
                     /label="Q-R"
                     /ApEinfo_label="Q-R"
                     /ApEinfo_fwdcolor="#ff0000"
                     /ApEinfo_revcolor="green"
                     /ApEinfo_graphicformat="arrow_data {{0 1 2 0 0 -1} {} 0}
                     width 5 offset 0"
ORIGIN
        1 agtgccaata acaccaccga gacttcggct acaaaagcaa caatgatcac agtcacaccc
       61 gggagtatca gcttcactta cctttaacga agcctaagaa ggaacttcat tagcttctga
      121 tattcaatct gtagataatg tgagttcaaa gtaaagtgaa aactgaggtg tggagctaca
      181 ttctctgtag ataaacacag ctatctgata acatatttca gttttcatca tatttctaag
      241 taacactaac agttcgattt ctgttccggt atttgcacta ggcttactgt tgacctggta
      301 aatgtgtcac cttttcaggt agtc   
//
