# Supplementary material for: Individual long non-coding RNAs have no overt functions in zebrafish embryogenesis, viability and fertility
Source: eLife. 2019 Jan 8;8:e40815. doi: 10.7554/eLife.40815 (PMC6347452; doi:10.7554/eLife.40815)
Supplement: Supplementary file 1. [file elife-40815-supp1.zip › Supplemantary file 1/lnc6913-TSS deletion.ape]

LOCUS       4F1_Mutant              1001 bp ds-DNA     linear       22-APR-2018
DEFINITION  .
ACCESSION   
VERSION     
SOURCE      .
  ORGANISM  .
COMMENT     >5 dna:chromosome chromosome:Zv9:5:34950100:34951100:1
COMMENT     
COMMENT     ApEinfo:methylated:1
FEATURES             Location/Qualifiers
     misc_feature    714..1001
                     /locus_tag="in"
                     /label="in"
                     /ApEinfo_label="in"
                     /ApEinfo_fwdcolor="#fefe0a"
                     /ApEinfo_revcolor="green"
                     /ApEinfo_graphicformat="arrow_data {{0 1 2 0 0 -1} {} 0}
                     width 5 offset 0"
     misc_feature    1..380
                     /locus_tag="in(1)"
                     /label="in(1)"
                     /ApEinfo_label="in"
                     /ApEinfo_fwdcolor="#fefe0a"
                     /ApEinfo_revcolor="green"
                     /ApEinfo_graphicformat="arrow_data {{0 1 2 0 0 -1} {} 0}
                     width 5 offset 0"
     misc_feature    318..340
                     /locus_tag="G1"
                     /label="G1"
                     /ApEinfo_label="G1"
                     /ApEinfo_fwdcolor="#00ff00"
                     /ApEinfo_revcolor="green"
                     /ApEinfo_graphicformat="arrow_data {{0 1 2 0 0 -1} {} 0}
                     width 5 offset 0"
     misc_feature    complement(378..400)
                     /locus_tag="G2"
                     /label="G2"
                     /ApEinfo_label="G2"
                     /ApEinfo_fwdcolor="#00ff00"
                     /ApEinfo_revcolor="green"
                     /ApEinfo_graphicformat="arrow_data {{0 1 2 0 0 -1} {} 0}
                     width 5 offset 0"
     misc_feature    complement(414..436)
                     /locus_tag="G3"
                     /label="G3"
                     /ApEinfo_label="G3"
                     /ApEinfo_fwdcolor="#00ff00"
                     /ApEinfo_revcolor="green"
                     /ApEinfo_graphicformat="arrow_data {{0 1 2 0 0 -1} {} 0}
                     width 5 offset 0"
     misc_feature    643..665
                     /locus_tag="G4"
                     /label="G4"
                     /ApEinfo_label="G4"
                     /ApEinfo_fwdcolor="#ff0000"
                     /ApEinfo_revcolor="#ff0000"
                     /ApEinfo_graphicformat="arrow_data {{0 1 2 0 0 -1} {} 0}
                     width 5 offset 0"
     misc_feature    complement(690..712)
                     /locus_tag="G5"
                     /label="G5"
                     /ApEinfo_label="G5"
                     /ApEinfo_fwdcolor="#ff0000"
                     /ApEinfo_revcolor="#ff0000"
                     /ApEinfo_graphicformat="arrow_data {{0 1 2 0 0 -1} {} 0}
                     width 5 offset 0"
     misc_feature    839..861
                     /locus_tag="G6"
                     /label="G6"
                     /ApEinfo_label="G6"
                     /ApEinfo_fwdcolor="#ff0000"
                     /ApEinfo_revcolor="#ff0000"
                     /ApEinfo_graphicformat="arrow_data {{0 1 2 0 0 -1} {} 0}
                     width 5 offset 0"
     misc_feature    290..314
                     /locus_tag="Fw"
                     /label="Fw"
                     /ApEinfo_label="Fw"
                     /ApEinfo_fwdcolor="#20fefe"
                     /ApEinfo_revcolor="green"
                     /ApEinfo_graphicformat="arrow_data {{0 1 2 0 0 -1} {} 0}
                     width 5 offset 0"
     misc_feature    883..920
                     /locus_tag="Re"
                     /label="Re"
                     /ApEinfo_label="Re"
                     /ApEinfo_fwdcolor="#20fefe"
                     /ApEinfo_revcolor="green"
                     /ApEinfo_graphicformat="arrow_data {{0 1 2 0 0 -1} {} 0}
                     width 5 offset 0"
     misc_feature    381..399
                     /locus_tag="Internal-F"
                     /label="Internal-F"
                     /ApEinfo_label="Internal-F"
                     /ApEinfo_fwdcolor="#20fefe"
                     /ApEinfo_revcolor="green"
                     /ApEinfo_graphicformat="arrow_data {{0 1 2 0 0 -1} {} 0}
                     width 5 offset 0"
     misc_feature    347..695
                     /locus_tag="Exon"
                     /label="Exon"
                     /ApEinfo_label="Exon"
                     /ApEinfo_fwdcolor="#cc66ff"
                     /ApEinfo_revcolor="green"
                     /ApEinfo_graphicformat="arrow_data {{0 1 2 0 0 -1} {} 0}
                     width 5 offset 0"
ORIGIN
        1 TTTTCATTTG TGATTTTAAT TTTTAATTTT TTTAATTTTT AGATTTTCTA TTTATATATC
       61 AGTTTTCTTT TCAATTTTAG AATTAGTAAT TGTGTAACAT ACTGTTTATT GCGTTTTTAG
      121 CTATTAATGA AATTATTTCG TTCCCATTTT TAATTTTGAT ATGCTTGTCA TTTCTATTTT
      181 TTTATATTTC AGTGTAGCTT ATTTTATAGC TTGTGATTTT TGATTAACAT ATAACACTTT
      241 TTATGTGTAT GTTTTATCTT CCATGTTTTA TAAAGAAAGT TACAAATATA AGTTGTGGTT
      301 GAGCTGCTTG AATGCATCCA TCACTTAGGA ATACAAACGG CATCTTTAAA ATTTCAAGCA
      361 TCCATTTTTA TATCTCGCCG CGGGCCATGC AGCTTTCAGC ATGAGCATCT TGTCCTCACA
      421 GTTACCTTAA TGCATCTTGT TGATCTTCAT CAGCGCTTCA TCCCCACGTG TCCTCAAAAC
      481 CCCCACCCTT CATCTCGTTT CCAGCCCCTC TTTGTCCTCG CAGCCCCGGC AACATTCCTC
      541 CAGCAGCTTC CCGTAAGCAC ATCGTCTGAC TGGGAAGCTG AATATTTAGA TGTCAAAAGC
      601 AGAACCCTGT GTCTGAAGAA AAGAGGAGAG GAGGAGGAAA GACCACCCAT CCGAGCGCCT
      661 GCTGGAGAAT CGACTGTCAT CATTTTCTTC CCGAAGTGAG TCGTCATTCC TCTTGTTTTT
      721 GCGCAAATGC TCCATCTGGC TTTCGTTATG TTAAGGGTCA TTTTTGGAAA CGGACATGCT
      781 TTGTGTATTA TGTAAAGAAT AACATCTTGC TGGCGTGGTC TGCTGTCTCT AAACATTAGC
      841 AAGTTAGCTG AGCTACAGAG GCATCTGTCT GCTTTTTTAA CGCTGAAGAG CCTAATTAGG
      901 TTAATGTTCG TCAAAATACG TGTAAATGAG TGTATGTGAA TTGATTTATG GCTTGGTTGA
      961 AAAACATTAG TTGCTTTGTT TAAATGAAAC ACCTCTGAAT T 
//
