# Supplementary material for: Individual long non-coding RNAs have no overt functions in zebrafish embryogenesis, viability and fertility
Source: eLife. 2019 Jan 8;8:e40815. doi: 10.7554/eLife.40815 (PMC6347452; doi:10.7554/eLife.40815)
Supplement: Supplementary file 1. [file elife-40815-supp1.zip › Supplemantary file 1/lnc7118-deletion.ape]

LOCUS       4D1_Mutant               874 bp ds-DNA     linear       22-APR-2018
DEFINITION  .
ACCESSION   
VERSION     
SOURCE      .
  ORGANISM  .
COMMENT     >6 dna:chromosome chromosome:Zv9:6:14867600:14868600:-1
COMMENT     ApEinfo:methylated:1
FEATURES             Location/Qualifiers
     misc_feature    319..539
                     /locus_tag="Exon"
                     /label="Exon"
                     /ApEinfo_label="Exon"
                     /ApEinfo_fwdcolor="#cc66ff"
                     /ApEinfo_revcolor="green"
                     /ApEinfo_graphicformat="arrow_data {{0 1 2 0 0 -1} {} 0}
                     width 5 offset 0"
     misc_feature    1..103
                     /locus_tag="In"
                     /label="In"
                     /ApEinfo_label="In"
                     /ApEinfo_fwdcolor="#fefe0a"
                     /ApEinfo_revcolor="green"
                     /ApEinfo_graphicformat="arrow_data {{0 1 2 0 0 -1} {} 0}
                     width 5 offset 0"
     misc_feature    542..854
                     /locus_tag="In(1)"
                     /label="In(1)"
                     /ApEinfo_label="In"
                     /ApEinfo_fwdcolor="#fefe0a"
                     /ApEinfo_revcolor="green"
                     /ApEinfo_graphicformat="arrow_data {{0 1 2 0 0 -1} {} 0}
                     width 5 offset 0"
     misc_feature    complement(44..66)
                     /locus_tag="G1"
                     /label="G1"
                     /ApEinfo_label="G1"
                     /ApEinfo_fwdcolor="#00ff00"
                     /ApEinfo_revcolor="green"
                     /ApEinfo_graphicformat="arrow_data {{0 1 2 0 0 -1} {} 0}
                     width 5 offset 0"
     misc_feature    96..118
                     /locus_tag="G2"
                     /label="G2"
                     /ApEinfo_label="G2"
                     /ApEinfo_fwdcolor="#00ff00"
                     /ApEinfo_revcolor="green"
                     /ApEinfo_graphicformat="arrow_data {{0 1 2 0 0 -1} {} 0}
                     width 5 offset 0"
     misc_feature    complement(119..141)
                     /locus_tag="G3"
                     /label="G3"
                     /ApEinfo_label="G3"
                     /ApEinfo_fwdcolor="#00ff00"
                     /ApEinfo_revcolor="green"
                     /ApEinfo_graphicformat="arrow_data {{0 1 2 0 0 -1} {} 0}
                     width 5 offset 0"
     misc_feature    506..528
                     /locus_tag="G4"
                     /label="G4"
                     /ApEinfo_label="G4"
                     /ApEinfo_fwdcolor="#ff0000"
                     /ApEinfo_revcolor="#ff0000"
                     /ApEinfo_graphicformat="arrow_data {{0 1 2 0 0 -1} {} 0}
                     width 5 offset 0"
     misc_feature    complement(533..555)
                     /locus_tag="G5"
                     /label="G5"
                     /ApEinfo_label="G5"
                     /ApEinfo_fwdcolor="#ff0000"
                     /ApEinfo_revcolor="#ff0000"
                     /ApEinfo_graphicformat="arrow_data {{0 1 2 0 0 -1} {} 0}
                     width 5 offset 0"
     misc_feature    complement(650..672)
                     /locus_tag="G6"
                     /label="G6"
                     /ApEinfo_label="G6"
                     /ApEinfo_fwdcolor="#ff0000"
                     /ApEinfo_revcolor="#ff0000"
                     /ApEinfo_graphicformat="arrow_data {{0 1 2 0 0 -1} {} 0}
                     width 5 offset 0"
     misc_feature    519..543
                     /locus_tag="Internal-R"
                     /label="Internal-R"
                     /ApEinfo_label="Internal-R"
                     /ApEinfo_fwdcolor="#20fefe"
                     /ApEinfo_revcolor="green"
                     /ApEinfo_graphicformat="arrow_data {{0 1 2 0 0 -1} {} 0}
                     width 5 offset 0"
     misc_feature    102..127
                     /locus_tag="Internal-F"
                     /label="Internal-F"
                     /ApEinfo_label="Internal-F"
                     /ApEinfo_fwdcolor="#20fefe"
                     /ApEinfo_revcolor="green"
                     /ApEinfo_graphicformat="arrow_data {{0 1 2 0 0 -1} {} 0}
                     width 5 offset 0"
     misc_feature    1..23
                     /locus_tag="Fw"
                     /label="Fw"
                     /ApEinfo_label="Fw"
                     /ApEinfo_fwdcolor="#20fefe"
                     /ApEinfo_revcolor="green"
                     /ApEinfo_graphicformat="arrow_data {{0 1 2 0 0 -1} {} 0}
                     width 5 offset 0"
     misc_feature    855..874
                     /locus_tag="Re"
                     /label="Re"
                     /ApEinfo_label="Re"
                     /ApEinfo_fwdcolor="#20fefe"
                     /ApEinfo_revcolor="green"
                     /ApEinfo_graphicformat="arrow_data {{0 1 2 0 0 -1} {} 0}
                     width 5 offset 0"
ORIGIN
        1 ATTTCTCCTC CGTTTCTAGT GAAATACAGC TTACCTGTAT TTACCGGTCC ATTGCAATTA
       61 CTATGTTGTA AAAGTTGGCC TGTCTAAATT ATTTATTGTC ACTTCAGGTG TCTTGTGGCC
      121 TACACTGAAA GCACCATTAA AGGCAGTTTG AATCAGCACC TTTGTATTAT TATTATTATT
      181 ATTATTACTA CTATTATTAT TATTATTATT ATTATTATTA TTTGATTTAT TTTTTATGAT
      241 TTATTTTTCT ATCTTGCAGC GAAGAAAAAA ACAATTTGTT GTGCGTTCTA TTTCCGGCAA
      301 TCTATGAAGC AAGCGGAAAT GAGAGGAAAC TGTCACTGAA GTTGTATGAC TTAAGAGCAT
      361 AGCCCCTGAG GCTTTTGCTA ATTTACGAAC GATTTTACTA CAACTACTAA AATAACAGTA
      421 ATTGAGGGAA ACGTGACGCA AAGATTAAGG GCAATTTAAG TGCTACTAAC CGTCGTAAAG
      481 CTTCGGTTAA CCATCCATTA TCCGTTTAAA TTTCTCTGGT CGCGCAGGAA ATCCTAAAGG
      541 TAGGCCTCTT TACTTAACTT TCCACTGTAA TAGTATACAA AACAAATTTA ATTTAGCCTA
      601 TAAAAGGTGT CACTCTCAAG AGCTGAAGTT GGAAAGTATT TTCAGAAAAC CTGGCGTCAT
      661 TCATTAGGCC TAAGAACATG TATCAAAGAG TATATCTGTC TCATCCACAT AAACGAATAA
      721 GTGCATTTTT ACAAACTAAT GTGGGTACTA ACGTATTATT ATTAACTAAT AATTAAATTA
      781 CTAACTAAAT TGGGTTTATA AATCTGATGT ATCTCATTAA CATTTGAAAA GGAAAACAAT
      841 TGTTTTTTTG GCAATAAGTC CTCCGAACAA AGCG  
//
