# Supplementary material for: Individual long non-coding RNAs have no overt functions in zebrafish embryogenesis, viability and fertility
Source: eLife. 2019 Jan 8;8:e40815. doi: 10.7554/eLife.40815 (PMC6347452; doi:10.7554/eLife.40815)
Supplement: Supplementary file 1. [file elife-40815-supp1.zip › Supplemantary file 1/lnc7118-qPCR.ape]

LOCUS       4D_ENSDART000001         332 bp ds-DNA     linear       22-APR-2018
DEFINITION  .
ACCESSION   
VERSION     
SOURCE      .
  ORGANISM  .
COMMENT     >ENSDART00000157118
COMMENT     
COMMENT     ApEinfo:methylated:1
FEATURES             Location/Qualifiers
     misc_feature    1..332
                     /locus_tag="E2"
                     /label="E2"
                     /ApEinfo_label="E2"
                     /ApEinfo_fwdcolor="cyan"
                     /ApEinfo_revcolor="green"
                     /ApEinfo_graphicformat="arrow_data {{0 1 2 0 0 -1} {} 0}
                     width 5 offset 0"
     misc_feature    74..91
                     /locus_tag="q-F2"
                     /label="q-F2"
                     /ApEinfo_label="q-F2"
                     /ApEinfo_fwdcolor="#ff0000"
                     /ApEinfo_revcolor="green"
                     /ApEinfo_graphicformat="arrow_data {{0 1 2 0 0 -1} {} 0}
                     width 5 offset 0"
     misc_feature    178..198
                     /locus_tag="q-R2"
                     /label="q-R2"
                     /ApEinfo_label="q-R2"
                     /ApEinfo_fwdcolor="#ff0000"
                     /ApEinfo_revcolor="green"
                     /ApEinfo_graphicformat="arrow_data {{0 1 2 0 0 -1} {} 0}
                     width 5 offset 0"
ORIGIN
        1 agggagcagc acctgcgccc gctgaacatg aacggcgttt acagtgggtc tccagaggga
       61 aagagagaga gagagaggga gaatggcgag tcctccagac agcacaactg gggacttgcg
      121 tggacttcta agggccttat gacacgccgc ggctgctgaa gagttagtct gtgcgttggt
      181 tgtgtcttgt gttctctgga acctgttttt catttaggat ttgtttacat ttttacgtga
      241 atttagttaa agcaaataca aaataaacta ttgctacttg agaataagct gtaaaaacta
      301 ctattactac tttgttgttg ttattattat ta  
//
