# Supplementary material for: Individual long non-coding RNAs have no overt functions in zebrafish embryogenesis, viability and fertility
Source: eLife. 2019 Jan 8;8:e40815. doi: 10.7554/eLife.40815 (PMC6347452; doi:10.7554/eLife.40815)
Supplement: Supplementary file 1. [file elife-40815-supp1.zip › Supplemantary file 1/lnc8507-deletion.ape]

LOCUS       3D1_deletion             839 bp ds-DNA     linear       22-APR-2018
DEFINITION  .
ACCESSION   
VERSION     
SOURCE      .
  ORGANISM  .
COMMENT     >19 dna:chromosome chromosome:Zv9:19:19336501:19337501:-1
COMMENT     
COMMENT     ApEinfo:methylated:1
FEATURES             Location/Qualifiers
     misc_feature    771..839
                     /locus_tag="In"
                     /label="In"
                     /ApEinfo_label="In"
                     /ApEinfo_fwdcolor="#fefe0a"
                     /ApEinfo_revcolor="green"
                     /ApEinfo_graphicformat="arrow_data {{0 1 2 0 0 -1} {} 0}
                     width 5 offset 0"
     misc_feature    1..447
                     /locus_tag="In(1)"
                     /label="In(1)"
                     /ApEinfo_label="In"
                     /ApEinfo_fwdcolor="#fefe0a"
                     /ApEinfo_revcolor="green"
                     /ApEinfo_graphicformat="arrow_data {{0 1 2 0 0 -1} {} 0}
                     width 5 offset 0"
     misc_feature    430..452
                     /locus_tag="G2"
                     /label="G2"
                     /ApEinfo_label="G2"
                     /ApEinfo_fwdcolor="#00ff00"
                     /ApEinfo_revcolor="green"
                     /ApEinfo_graphicformat="arrow_data {{0 1 2 0 0 -1} {} 0}
                     width 5 offset 0"
     misc_feature    complement(242..264)
                     /locus_tag="G1"
                     /label="G1"
                     /ApEinfo_label="G1"
                     /ApEinfo_fwdcolor="#00ff00"
                     /ApEinfo_revcolor="green"
                     /ApEinfo_graphicformat="arrow_data {{0 1 2 0 0 -1} {} 0}
                     width 5 offset 0"
     misc_feature    complement(479..501)
                     /locus_tag="G3"
                     /label="G3"
                     /ApEinfo_label="G3"
                     /ApEinfo_fwdcolor="#00ff00"
                     /ApEinfo_revcolor="green"
                     /ApEinfo_graphicformat="arrow_data {{0 1 2 0 0 -1} {} 0}
                     width 5 offset 0"
     misc_feature    552..574
                     /locus_tag="G4"
                     /label="G4"
                     /ApEinfo_label="G4"
                     /ApEinfo_fwdcolor="#ff0000"
                     /ApEinfo_revcolor="#ff0000"
                     /ApEinfo_graphicformat="arrow_data {{0 1 2 0 0 -1} {} 0}
                     width 5 offset 0"
     misc_feature    complement(582..604)
                     /locus_tag="G5"
                     /label="G5"
                     /ApEinfo_label="G5"
                     /ApEinfo_fwdcolor="#ff0000"
                     /ApEinfo_revcolor="#ff0000"
                     /ApEinfo_graphicformat="arrow_data {{0 1 2 0 0 -1} {} 0}
                     width 5 offset 0"
     misc_feature    complement(670..692)
                     /locus_tag="G6"
                     /label="G6"
                     /ApEinfo_label="G6"
                     /ApEinfo_fwdcolor="#ff0000"
                     /ApEinfo_revcolor="#ff0000"
                     /ApEinfo_graphicformat="arrow_data {{0 1 2 0 0 -1} {} 0}
                     width 5 offset 0"
     misc_feature    520..548
                     /locus_tag="internal-F"
                     /label="internal-F"
                     /ApEinfo_label="internal-F"
                     /ApEinfo_fwdcolor="#20fefe"
                     /ApEinfo_revcolor="green"
                     /ApEinfo_graphicformat="arrow_data {{0 1 2 0 0 -1} {} 0}
                     width 5 offset 0"
     misc_feature    1..23
                     /locus_tag="F"
                     /label="F"
                     /ApEinfo_label="F"
                     /ApEinfo_fwdcolor="cyan"
                     /ApEinfo_revcolor="green"
                     /ApEinfo_graphicformat="arrow_data {{0 1 2 0 0 -1} {} 0}
                     width 5 offset 0"
     misc_feature    819..839
                     /locus_tag="Re"
                     /label="Re"
                     /ApEinfo_label="Re"
                     /ApEinfo_fwdcolor="cyan"
                     /ApEinfo_revcolor="green"
                     /ApEinfo_graphicformat="arrow_data {{0 1 2 0 0 -1} {} 0}
                     width 5 offset 0"
     misc_feature    583..615
                     /locus_tag="Exon"
                     /label="Exon"
                     /ApEinfo_label="Exon"
                     /ApEinfo_fwdcolor="#cc66ff"
                     /ApEinfo_revcolor="green"
                     /ApEinfo_graphicformat="arrow_data {{0 1 2 0 0 -1} {} 0}
                     width 5 offset 0"
ORIGIN
        1 TCAAGAACTT CCAGAACCAT TGTTTCAACG TACTTTGTGT TTATTTTGAG AAAAAAAACT
       61 GTTGTAATTA TAAACCTGCA TTTTTAAAGT TTAAGTCATG TATAAGTTTA TAACATGTTT
      121 ACTCACTGCT TTTAATCAAA TAGAAAATCA TTAGCCATTA AGCTGATAGT GGAAGTCAAG
      181 GATGACTTTT TAATTAACAT CATAAATATT ATAGCTACAT TTACTAATAA TTTTAAAACA
      241 ACCTGCGAAC CAATTAGAAT CCCACGAAGA TGGATTTAAT TTTTCTAATT GTGATTATTT
      301 GAAAATATTT AAATTATGTG ATAGGAATTC TGAAAGATGA AATGTAATTA GCGATATGTT
      361 TATTTTAACA GTTTAAAAAG ACAAATTAAG ATTTAATAAT AAAGAACATG AAATGCGACC
      421 AGACCACTAG AAGGCGCTGT GAATGTTGGG GGAATCGCGA ATCGGTCAAT TAATAAGCCC
      481 GCAAAACAGA CTGCCTCACG TCACATTTGA AAATGTGTTC CATGCCGTTT TAGAAGTACA
      541 AACTTCACGA TTTTATGAAG GACCCAGCCC CAGGAAAATA TCCGGCGGAC TGTTCGGATC
      601 ATACAGCATA CAATTGTGAG TTAAACAATC AATTCTTATA CAACATCCAT ACATAAACAT
      661 CAACGAACAC CTTTCACCTA TTAACGTTAG GCTTTACCTT AAGCTGTTAG ACTAAGTTAC
      721 ATAACGTTAG GATACTGTAA AGTTACCTAC AATTGGTAGT CACTGTATTT TTGTTTGTTA
      781 ACACACACGA ATGAAGGAAT TACAAATTAA ACACAATAAC GCACATGAAA CCAACATTG
//
