# Supplementary material for: Individual long non-coding RNAs have no overt functions in zebrafish embryogenesis, viability and fertility
Source: eLife. 2019 Jan 8;8:e40815. doi: 10.7554/eLife.40815 (PMC6347452; doi:10.7554/eLife.40815)
Supplement: Supplementary file 1. [file elife-40815-supp1.zip › Supplemantary file 1/lnc8507-M&Z TSSdeletion.ape]

LOCUS       lnc8507_M_Z_TSSd        1827 bp ds-DNA     linear       22-APR-2018
DEFINITION  .
ACCESSION   
VERSION     
SOURCE      .
  ORGANISM  .
COMMENT     >19 dna:chromosome chromosome:Zv9:19:19336501:19337501:-1
COMMENT     ApEinfo:methylated:1
FEATURES             Location/Qualifiers
     misc_feature    1..552
                     /locus_tag="In"
                     /label="In"
                     /ApEinfo_label="In"
                     /ApEinfo_fwdcolor="#fefe0a"
                     /ApEinfo_revcolor="green"
                     /ApEinfo_graphicformat="arrow_data {{0 1 2 0 0 -1} {} 0}
                     width 5 offset 0"
     misc_feature    1709..1827
                     /locus_tag="In(1)"
                     /label="In(1)"
                     /ApEinfo_label="In"
                     /ApEinfo_fwdcolor="#fefe0a"
                     /ApEinfo_revcolor="green"
                     /ApEinfo_graphicformat="arrow_data {{0 1 2 0 0 -1} {} 0}
                     width 5 offset 0"
     misc_feature    1307..1329
                     /locus_tag="G1"
                     /label="G1"
                     /ApEinfo_label="G1"
                     /ApEinfo_fwdcolor="#00ff00"
                     /ApEinfo_revcolor="green"
                     /ApEinfo_graphicformat="arrow_data {{0 1 2 0 0 -1} {} 0}
                     width 5 offset 0"
     misc_feature    complement(242..264)
                     /locus_tag="G1(1)"
                     /label="G1(1)"
                     /ApEinfo_label="G1"
                     /ApEinfo_fwdcolor="#00ff00"
                     /ApEinfo_revcolor="green"
                     /ApEinfo_graphicformat="arrow_data {{0 1 2 0 0 -1} {} 0}
                     width 5 offset 0"
     misc_feature    1356..1378
                     /locus_tag="G2"
                     /label="G2"
                     /ApEinfo_label="G2"
                     /ApEinfo_fwdcolor="#00ff00"
                     /ApEinfo_revcolor="green"
                     /ApEinfo_graphicformat="arrow_data {{0 1 2 0 0 -1} {} 0}
                     width 5 offset 0"
     misc_feature    complement(479..501)
                     /locus_tag="G3"
                     /label="G3"
                     /ApEinfo_label="G3"
                     /ApEinfo_fwdcolor="#00ff00"
                     /ApEinfo_revcolor="green"
                     /ApEinfo_graphicformat="arrow_data {{0 1 2 0 0 -1} {} 0}
                     width 5 offset 0"
     misc_feature    complement(1406..1428)
                     /locus_tag="G3(1)"
                     /label="G3(1)"
                     /ApEinfo_label="G3"
                     /ApEinfo_fwdcolor="#00ff00"
                     /ApEinfo_revcolor="green"
                     /ApEinfo_graphicformat="arrow_data {{0 1 2 0 0 -1} {} 0}
                     width 5 offset 0"
     misc_feature    552..574
                     /locus_tag="G4"
                     /label="G4"
                     /ApEinfo_label="G4"
                     /ApEinfo_fwdcolor="#ff0000"
                     /ApEinfo_revcolor="#ff0000"
                     /ApEinfo_graphicformat="arrow_data {{0 1 2 0 0 -1} {} 0}
                     width 5 offset 0"
     misc_feature    1659..1681
                     /locus_tag="G4(1)"
                     /label="G4(1)"
                     /ApEinfo_label="G4"
                     /ApEinfo_fwdcolor="#ff0000"
                     /ApEinfo_revcolor="#ff0000"
                     /ApEinfo_graphicformat="arrow_data {{0 1 2 0 0 -1} {} 0}
                     width 5 offset 0"
     misc_feature    1692..1714
                     /locus_tag="G5"
                     /label="G5"
                     /ApEinfo_label="G5"
                     /ApEinfo_fwdcolor="#ff0000"
                     /ApEinfo_revcolor="#ff0000"
                     /ApEinfo_graphicformat="arrow_data {{0 1 2 0 0 -1} {} 0}
                     width 5 offset 0"
     misc_feature    complement(582..604)
                     /locus_tag="G5(1)"
                     /label="G5(1)"
                     /ApEinfo_label="G5"
                     /ApEinfo_fwdcolor="#ff0000"
                     /ApEinfo_revcolor="#ff0000"
                     /ApEinfo_graphicformat="arrow_data {{0 1 2 0 0 -1} {} 0}
                     width 5 offset 0"
     misc_feature    1754..1776
                     /locus_tag="G6"
                     /label="G6"
                     /ApEinfo_label="G6"
                     /ApEinfo_fwdcolor="#ff0000"
                     /ApEinfo_revcolor="#ff0000"
                     /ApEinfo_graphicformat="arrow_data {{0 1 2 0 0 -1} {} 0}
                     width 5 offset 0"
     misc_feature    complement(670..692)
                     /locus_tag="G6(1)"
                     /label="G6(1)"
                     /ApEinfo_label="G6"
                     /ApEinfo_fwdcolor="#ff0000"
                     /ApEinfo_revcolor="#ff0000"
                     /ApEinfo_graphicformat="arrow_data {{0 1 2 0 0 -1} {} 0}
                     width 5 offset 0"
     misc_feature    1805..1827
                     /locus_tag="Re"
                     /label="Re"
                     /ApEinfo_label="Re"
                     /ApEinfo_fwdcolor="cyan"
                     /ApEinfo_revcolor="green"
                     /ApEinfo_graphicformat="arrow_data {{0 1 2 0 0 -1} {} 0}
                     width 5 offset 0"
     misc_feature    1015..1037
                     /locus_tag="Internal Fw- big deletion"
                     /label="Internal Fw- big deletion"
                     /ApEinfo_label="Internal Fw- big deletion"
                     /ApEinfo_fwdcolor="cyan"
                     /ApEinfo_revcolor="green"
                     /ApEinfo_graphicformat="arrow_data {{0 1 2 0 0 -1} {} 0}
                     width 5 offset 0"
     misc_feature    995..1001
                     /locus_tag="Intervening seq"
                     /label="Intervening seq"
                     /ApEinfo_label="Intervening seq"
                     /ApEinfo_fwdcolor="#000000"
                     /ApEinfo_revcolor="green"
                     /ApEinfo_graphicformat="arrow_data {{0 1 2 0 0 -1} {} 0}
                     width 5 offset 0"
     misc_feature    430..452
                     /locus_tag="G2(1)"
                     /label="G2(1)"
                     /ApEinfo_label="G2"
                     /ApEinfo_fwdcolor="#00ff00"
                     /ApEinfo_revcolor="green"
                     /ApEinfo_graphicformat="arrow_data {{0 1 2 0 0 -1} {} 0}
                     width 5 offset 0"
     misc_feature    1..23
                     /locus_tag="F"
                     /label="F"
                     /ApEinfo_label="F"
                     /ApEinfo_fwdcolor="cyan"
                     /ApEinfo_revcolor="green"
                     /ApEinfo_graphicformat="arrow_data {{0 1 2 0 0 -1} {} 0}
                     width 5 offset 0"
ORIGIN
        1 TCAAGAACTT CCAGAACCAT TGTTTCAACG TACTTTGTGT TTATTTTGAG AAAAAAAACT
       61 GTTGTAATTA TAAACCTGCA TTTTTAAAGT TTAAGTCATG TATAAGTTTA TAACATGTTT
      121 ACTCACTGCT TTTAATCAAA TAGAAAATCA TTAGCCATTA AGCTGATAGT GGAAGTCAAG
      181 GATGACTTTT TAATTAACAT CATAAATATT ATAGCTACAT TTACTAATAA TTTTAAAACA
      241 ACCTGCGAAC CAATTAGAAT CCCACGAAGA TGGATTTAAT TTTTCTAATT GTGATTATTT
      301 GAAAATATTT AAATTATGTG ATAGGAATTC TGAAAGATGA AATGTAATTA GCGATATGTT
      361 TATTTTAACA GTTTAAAAAG ACAAATTAAG ATTTAATAAT AAAGAACATG AAATGCGACC
      421 AGACCACTAG AAGGCGCTGT GAATGTTGGG GGAATCGCGA ATCGGTCAAT TAATAAGCCC
      481 GCAAAACAGA CTGCCTCACG TCACATTTGA AAATGTGTTC CATGCCGTTT TAGAAGTACA
      541 AACTTCACGA TTTTATGAAG GACCCAGCCC CAGGAAAATA TCCGGCGGAC TGTTCGGATC
      601 ATACAGCATA CAATTGTGAG TTAAACAATC AATTCTTATA CAACATCCAT ACATAAACAT
      661 CAACGAACAC CTTTCACCTA TTAACGTTAG GCTTTACCTT AAGCTGTTAG ACTAAGTTAC
      721 ATAACGTTAG GATACTGTAA AGTTACCTAC AATTGGTAGT CACTGTATTT TTGTTTGTTA
      781 ACACACACGA ATGAAGGAAT TACAAATTAA ACACAATAAC GCACATGAAA CCAACATTGT
      841 GTTGTTCATT GTTATAAGCA CACACAGTTC TCTCTCTTGA TACTCAAAAT ATTTAAACTC
      901 TTTAAAGATG GATGGATTCT GTTATGATGT CCATGTTTTT CCCTAACTGT AACGTTACAT
      961 CAGTCAATCG TTACGAAACC GTATATATTT ACATnnnnnn nTGAGAAGGG AAAAAGAGGG
     1021 AAGAAGAGAA CAAAAGAAAG AGAGAGAGAG ATACAGAGAG ATCTTTTTGT CTGTCAAGCT
     1081 GACAAGCTGC AGTTGCTGTG GCAACTCCGT AACATCTTTC TCTGCCAGTC GCAAGGAAAT
     1141 GAGCTGCCAT GTAGCCTGTC GACCATCTAT CACTCTTTAA TTCACACACA CACACATACA
     1201 CACACACGTT CATTCTCTCC TTCTAACGCA CAAACGCTAC ATCATGTTGC GGGCTATCGT
     1261 TGTTGTTTTT TAGCAATATG CTCGCATTTT GCTCTTGTTG ATTAAACCCT TTCAGTCTGA
     1321 AGTTTTCGGA GAGATGTGAG TTATAGAAAG CGAAAGGCAT ACAGAGGGGG AGGAGCGGTA
     1381 ACAGAATGAG CTTAATAACT TGCATCCCCC TGCTGTTGTC GAAATAATTA CAATGTGCTC
     1441 TTCTGTAGCT CATTATCATA ATACATTTAC AATGAGTATG CAATGTCATT CAGAGGGCAG
     1501 ACACAGAGGG AGTCTGTAGG CGTAAAACTG CCCTGTCAGC AGCTGGAAGG CTCCCCCGAT
     1561 AGGTACCAGA GCTATAATGG TGCAGCATTA ACTTCTCCTG TGCTGACAGT GCTTTCTCTC
     1621 TTTCAGCCAC ATAGAACCAT AGGAGAAAAC GAGATGGACA AGGAGAGAGC AAGAAAGCTG
     1681 GGAAAGTGAC AGTGAGAGGA AGAGCACACG AAGGAAAGTA AGGTAAAGAA AAATAAAGAT
     1741 AAGATGGAAA AAAGAAGGAC GAGAGCAGGA GTTGGGATCT TTGACCAAAA TGACCAATGC
     1801 CTTTGCTATG CATAGGTGTT TGTCTTT   
//
