# Supplementary material for: Individual long non-coding RNAs have no overt functions in zebrafish embryogenesis, viability and fertility
Source: eLife. 2019 Jan 8;8:e40815. doi: 10.7554/eLife.40815 (PMC6347452; doi:10.7554/eLife.40815)
Supplement: Supplementary file 1. [file elife-40815-supp1.zip › Supplemantary file 1/lnc8507-qPCR.ape]

LOCUS       3DE_ENSDART00000         346 bp ds-DNA     linear       22-APR-2018
DEFINITION  .
ACCESSION   
VERSION     
SOURCE      .
  ORGANISM  .
COMMENT     >ENSDART00000158507
COMMENT     
COMMENT     ApEinfo:methylated:1
FEATURES             Location/Qualifiers
     misc_feature    1..346
                     /locus_tag="E3"
                     /label="E3"
                     /ApEinfo_label="E3"
                     /ApEinfo_fwdcolor="cyan"
                     /ApEinfo_revcolor="green"
                     /ApEinfo_graphicformat="arrow_data {{0 1 2 0 0 -1} {} 0}
                     width 5 offset 0"
     misc_feature    1..25
                     /locus_tag="q-F"
                     /label="q-F"
                     /ApEinfo_label="q-F"
                     /ApEinfo_fwdcolor="#ff0000"
                     /ApEinfo_revcolor="green"
                     /ApEinfo_graphicformat="arrow_data {{0 1 2 0 0 -1} {} 0}
                     width 5 offset 0"
     misc_feature    317..346
                     /locus_tag="q-R"
                     /label="q-R"
                     /ApEinfo_label="q-R"
                     /ApEinfo_fwdcolor="#ff0000"
                     /ApEinfo_revcolor="green"
                     /ApEinfo_graphicformat="arrow_data {{0 1 2 0 0 -1} {} 0}
                     width 5 offset 0"
ORIGIN
        1 gccgtttttg aatggtcgac gtaagcatca agcaccgtaa gaaaaaaaat tatttaaaca
       61 ttttaattaa aaagtaacca aaccgtttgt atatcgacct acaaggaatg agagatatgc
      121 atatctttct ttagtcttag ctattcttga aagcccatta ctaaaacaaa ctattgctgc
      181 tgtcatttta aaaagccatt ttctttattt agaaaatgga tgctcaggca gagagctatt
      241 ggtctgaaag agataaattt gattacaaat cttgttaagt atttgcaagt agttatgagc
      301 tacatgtatt acattccaca ggaaagttga aaaatgtcga gtgtac 
//
