# Supplementary material for: Individual long non-coding RNAs have no overt functions in zebrafish embryogenesis, viability and fertility
Source: eLife. 2019 Jan 8;8:e40815. doi: 10.7554/eLife.40815 (PMC6347452; doi:10.7554/eLife.40815)
Supplement: Supplementary file 1. [file elife-40815-supp1.zip › Supplemantary file 1/pCS2-squint-mutant transcript.ape]

LOCUS       pCS2_squint_non_        4577 bp ds-DNA     circular     14-JUL-2018
DEFINITION  .
ACCESSION   
VERSION     
SOURCE      .
  ORGANISM  .
COMMENT     Squint-sfGFP from 1 to 6019
COMMENT     
COMMENT     ApEinfo:methylated:0
FEATURES             Location/Qualifiers
     misc_feature    94..99
                     /locus_tag="EcoRI"
                     /label="EcoRI"
                     /ApEinfo_label="EcoRI"
                     /ApEinfo_fwdcolor="#cccccc"
                     /ApEinfo_revcolor="#cccccc"
                     /ApEinfo_graphicformat="arrow_data {{0 1 2 0 0 -1} {} 0}
                     width 5 offset 0"
     misc_feature    680..713
                     /locus_tag="LoxN"
                     /label="LoxN"
                     /ApEinfo_label="LoxN"
                     /ApEinfo_fwdcolor="#ff0000"
                     /ApEinfo_revcolor="green"
                     /ApEinfo_graphicformat="arrow_data {{0 1 2 0 0 -1} {} 0}
                     width 5 offset 0"
     misc_feature    79..84
                     /locus_tag="BamHI"
                     /label="BamHI"
                     /ApEinfo_label="BamHI"
                     /ApEinfo_fwdcolor="#cccccc"
                     /ApEinfo_revcolor="#cccccc"
                     /ApEinfo_graphicformat="arrow_data {{0 1 2 0 0 -1} {} 0}
                     width 5 offset 0"
     misc_feature    827..834
                     /locus_tag="Not1"
                     /label="Not1"
                     /ApEinfo_label="Not1"
                     /ApEinfo_fwdcolor="#cccccc"
                     /ApEinfo_revcolor="green"
                     /ApEinfo_graphicformat="arrow_data {{0 1 2 0 0 -1} {} 0}
                     width 5 offset 0"
     misc_feature    86..91
                     /locus_tag="ClaI"
                     /label="ClaI"
                     /ApEinfo_label="ClaI"
                     /ApEinfo_fwdcolor="#cccccc"
                     /ApEinfo_revcolor="#cccccc"
                     /ApEinfo_graphicformat="arrow_data {{0 1 2 0 0 -1} {} 0}
                     width 5 offset 0"
     misc_feature    218..251
                     /locus_tag="loxP"
                     /label="loxP"
                     /ApEinfo_label="loxP"
                     /ApEinfo_fwdcolor="#ff0000"
                     /ApEinfo_revcolor="green"
                     /ApEinfo_graphicformat="arrow_data {{0 1 2 0 0 -1} {} 0}
                     width 5 offset 0"
     misc_feature    35..53
                     /locus_tag="Sp6 promoter"
                     /label="Sp6 promoter"
                     /ApEinfo_label="Sp6 promoter"
                     /ApEinfo_fwdcolor="#008080"
                     /ApEinfo_revcolor="#008080"
                     /ApEinfo_graphicformat="arrow_data {{0 1 2 0 0 -1} {} 0}
                     width 5 offset 0"
     misc_feature    875..892
                     /locus_tag="T3 promoter"
                     /label="T3 promoter"
                     /ApEinfo_label="T3 promoter"
                     /ApEinfo_fwdcolor="#800080"
                     /ApEinfo_revcolor="#800080"
                     /ApEinfo_graphicformat="arrow_data {{0 1 2 0 0 -1} {} 0}
                     width 5 offset 0"
     misc_feature    107..112
                     /locus_tag="XhoI"
                     /label="XhoI"
                     /ApEinfo_label="XhoI"
                     /ApEinfo_fwdcolor="#cccccc"
                     /ApEinfo_revcolor="#cccccc"
                     /ApEinfo_graphicformat="arrow_data {{0 1 2 0 0 -1} {} 0}
                     width 5 offset 0"
     misc_feature    280..602
                     /locus_tag="exon1"
                     /label="exon1"
                     /ApEinfo_label="exon1"
                     /ApEinfo_fwdcolor="#4cffa1"
                     /ApEinfo_revcolor="#4cffa1"
                     /ApEinfo_graphicformat="arrow_data {{0 1 2 0 0 -1} {} 0}
                     width 5 offset 0"
     misc_feature    323..325
                     /locus_tag="START"
                     /label="START"
                     /ApEinfo_label="START"
                     /ApEinfo_fwdcolor="#ff0066"
                     /ApEinfo_revcolor="#ff0066"
                     /ApEinfo_graphicformat="arrow_data {{0 1 2 0 0 -1} {} 0}
                     width 5 offset 0"
     misc_feature    670..679
                     /locus_tag="3'UTR seq"
                     /label="3'UTR seq"
                     /ApEinfo_label="3'UTR seq"
                     /ApEinfo_fwdcolor="cyan"
                     /ApEinfo_revcolor="green"
                     /ApEinfo_graphicformat="arrow_data {{0 1 2 0 0 -1} {} 0}
                     width 5 offset 0"
     misc_feature    603..669
                     /locus_tag="Exon2 seq-in"
                     /label="Exon2 seq-in"
                     /ApEinfo_label="Exon2 seq-in"
                     /ApEinfo_fwdcolor="#ff8000"
                     /ApEinfo_revcolor="green"
                     /ApEinfo_graphicformat="arrow_data {{0 1 2 0 0 -1} {} 0}
                     width 5 offset 0"
     misc_feature    113..217
                     /locus_tag="Exon1"
                     /label="Exon1"
                     /ApEinfo_label="Exon1"
                     /ApEinfo_fwdcolor="#45ff90"
                     /ApEinfo_revcolor="green"
                     /ApEinfo_graphicformat="arrow_data {{0 1 2 0 0 -1} {} 0}
                     width 5 offset 0"
     misc_feature    252..279
                     /locus_tag="Exon1(1)"
                     /label="Exon1(1)"
                     /ApEinfo_label="Exon1"
                     /ApEinfo_fwdcolor="#45ff90"
                     /ApEinfo_revcolor="green"
                     /ApEinfo_graphicformat="arrow_data {{0 1 2 0 0 -1} {} 0}
                     width 5 offset 0"
     misc_feature    107..112
                     /locus_tag="New Feature"
                     /label="New Feature"
                     /ApEinfo_label="New Feature"
                     /ApEinfo_fwdcolor="#ff8000"
                     /ApEinfo_revcolor="#00ff00"
                     /ApEinfo_graphicformat="arrow_data {{0 1 2 0 0 -1} {} 0}
                     width 5 offset 0"
     misc_feature    827..834
                     /locus_tag="New Feature(1)"
                     /label="New Feature(1)"
                     /ApEinfo_label="New Feature"
                     /ApEinfo_fwdcolor="#ff8000"
                     /ApEinfo_revcolor="green"
                     /ApEinfo_graphicformat="arrow_data {{0 1 2 0 0 -1} {} 0}
                     width 5 offset 0"
ORIGIN
        1 CGCCATTCTG CCTGGGGACG TCGGAGCAAG CTTGATTTAG GTGACACTAT AGAATACAAG
       61 CTACTTGTTC TTTTTGCAGG ATCCCATCGA TTCGAATTCA AGGCCTCTCG AGGCCACTTC
      121 AAAGACCCAA AACGACCTCA CTGACCATCA AAAGACTGCA AGTTTCTATA AGTGAACTTA
      181 GATGACCGGC CAGCACTCAT GACATTCACT TTCCAGAATA ACTTCGTATA GCATACATTA
      241 TACGAAGTTA TGGACGGTGT AAGAGAAAGA GCTCAGAGAC TTTATTTCAA TAACTGCGTG
      301 TGGATTATTA CCTTGATTTG ACATGTTTTC CTGCGGGCTC CTGAGCGTAG TTTTGGCCCT
      361 CGCGGTCGGC CTGGTGAGCT GCACGGGAAA CCTTGCTGGA TTTCAAGAGA CCCTCAGGAA
      421 TAAAATGCGA GCAGCTGGCA GAAACGGCGG AGGTCGGGCA GGTCACGGCC GACATCTGAC
      481 CAGATATCCG CTGTATATGA TGCACCTCTA CCGGACACTT CTGACTGGAG ACGAAAAACA
      541 TTTCAGCCAT GAGAATCCAA CTCTTTACGA GTCTGACTCC GTCTTGAGCC TCGTCGCTAA
      601 AAGTTGTCAT CAGGTTGGTG ACAAATTCGC AGTGACATTT GACATGTCCT CCATATCAGC
      661 AAGCGATGAG TTTCCTGCAA TAACTTCGTA TAGTATACCT TATACGAAGT TATCTGAGGC
      721 ACCTGGataa cttgatgcta ttattgaaag ctttgcgtgt ttgccttatc tgtaaatagt
      781 agagtatgta aattaccaaa tgtaataaaa tgttttcata atgtttGCGG CCGCGGCGCC
      841 AATGCATTGG GCCCGGTACC CAGCTTTTGT TCCCTTTAGT GAGGGTTAAT TGCGCGCTTG
      901 GCGTAATCAT GGTCATAGCT GTTTCCTGTG TGAAATTGTT ATCCGCTCAC AATTCCACAC
      961 AACATACGAG CCGGAAGCAT AAAGTGTAAA GCCTGGGGTG CCTAATGAGT GAGCTAACTC
     1021 ACATTAATTG CGTTGCGCTC ACTGCCCGCT TTCCAGTCGG GAAACCTGTC GTGCCAGCTG
     1081 CATTAATGAA TCGGCCAACG CGCGGGGAGA GGCGGTTTGC GTATTGGGCG CTCTTCCGCT
     1141 TCCTCGCTCA CTGACTCGCT GCGCTCGGTC GTTCGGCTGC GGCGAGCGGT ATCAGCTCAC
     1201 TCAAAGGCGG TAATACGGTT ATCCACAGAA TCAGGGGATA ACGCAGGAAA GAACATGTGA
     1261 GCAAAAGGCC AGCAAAAGGC CAGGAACCGT AAAAAGGCCG CGTTGCTGGC GTTTTTCCAT
     1321 AGGCTCCGCC CCCCTGACGA GCATCACAAA AATCGACGCT CAAGTCAGAG GTGGCGAAAC
     1381 CCGACAGGAC TATAAAGATA CCAGGCGTTT CCCCCTGGAA GCTCCCTCGT GCGCTCTCCT
     1441 GTTCCGACCC TGCCGCTTAC CGGATACCTG TCCGCCTTTC TCCCTTCGGG AAGCGTGGCG
     1501 CTTTCTCATA GCTCACGCTG TAGGTATCTC AGTTCGGTGT AGGTCGTTCG CTCCAAGCTG
     1561 GGCTGTGTGC ACGAACCCCC CGTTCAGCCC GACCGCTGCG CCTTATCCGG TAACTATCGT
     1621 CTTGAGTCCA ACCCGGTAAG ACACGACTTA TCGCCACTGG CAGCAGCCAC TGGTAACAGG
     1681 ATTAGCAGAG CGAGGTATGT AGGCGGTGCT ACAGAGTTCT TGAAGTGGTG GCCTAACTAC
     1741 GGCTACACTA GAAGGACAGT ATTTGGTATC TGCGCTCTGC TGAAGCCAGT TACCTTCGGA
     1801 AAAAGAGTTG GTAGCTCTTG ATCCGGCAAA CAAACCACCG CTGGTAGCGG TGGTTTTTTT
     1861 GTTTGCAAGC AGCAGATTAC GCGCAGAAAA AAAGGATCTC AAGAAGATCC TTTGATCTTT
     1921 TCTACGGGGT CTGACGCTCA GTGGAACGAA AACTCACGTT AAGGGATTTT GGTCATGAGA
     1981 TTATCAAAAA GGATCTTCAC CTAGATCCTT TTAAATTAAA AATGAAGTTT TAAATCAATC
     2041 TAAAGTATAT ATGAGTAAAC TTGGTCTGAC AGTTACCAAT GCTTAATCAG TGAGGCACCT
     2101 ATCTCAGCGA TCTGTCTATT TCGTTCATCC ATAGTTGCCT GACTCCCCGT CGTGTAGATA
     2161 ACTACGATAC GGGAGGGCTT ACCATCTGGC CCCAGTGCTG CAATGATACC GCGAGACCCA
     2221 CGCTCACCGG CTCCAGATTT ATCAGCAATA AACCAGCCAG CCGGAAGGGC CGAGCGCAGA
     2281 AGTGGTCCTG CAACTTTATC CGCCTCCATC CAGTCTATTA ATTGTTGCCG GGAAGCTAGA
     2341 GTAAGTAGTT CGCCAGTTAA TAGTTTGCGC AACGTTGTTG CCATTGCTAC AGGCATCGTG
     2401 GTGTCACGCT CGTCGTTTGG TATGGCTTCA TTCAGCTCCG GTTCCCAACG ATCAAGGCGA
     2461 GTTACATGAT CCCCCATGTT GTGCAAAAAA GCGGTTAGCT CCTTCGGTCC TCCGATCGTT
     2521 GTCAGAAGTA AGTTGGCCGC AGTGTTATCA CTCATGGTTA TGGCAGCACT GCATAATTCT
     2581 CTTACTGTCA TGCCATCCGT AAGATGCTTT TCTGTGACTG GTGAGTACTC AACCAAGTCA
     2641 TTCTGAGAAT AGTGTATGCG GCGACCGAGT TGCTCTTGCC CGGCGTCAAT ACGGGATAAT
     2701 ACCGCGCCAC ATAGCAGAAC TTTAAAAGTG CTCATCATTG GAAAACGTTC TTCGGGGCGA
     2761 AAACTCTCAA GGATCTTACC GCTGTTGAGA TCCAGTTCGA TGTAACCCAC TCGTGCACCC
     2821 AACTGATCTT CAGCATCTTT TACTTTCACC AGCGTTTCTG GGTGAGCAAA AACAGGAAGG
     2881 CAAAATGCCG CAAAAAAGGG AATAAGGGCG ACACGGAAAT GTTGAATACT CATACTCTTC
     2941 CTTTTTCAAT ATTATTGAAG CATTTATCAG GGTTATTGTC TCATGAGCGG ATACATATTT
     3001 GAATGTATTT AGAAAAATAA ACAAATAGGG GTTCCGCGCA CATTTCCCCG AAAAGTGCCA
     3061 CCTAAATTGT AAGCGTTAAT ATTTTGTTAA AATTCGCGTT AAATTTTTGT TAAATCAGCT
     3121 CATTTTTTAA CCAATAGGCC GAAATCGGCA AAATCCCTTA TAAATCAAAA GAATAGACCG
     3181 AGATAGGGTT GAGTGTTGTT CCAGTTTGGA ACAAGAGTCC ACTATTAAAG AACGTGGACT
     3241 CCAACGTCAA AGGGCGAAAA ACCGTCTATC AGGGCGATGG CCCACTACGT GAACCATCAC
     3301 CCTAATCAAG TTTTTTGGGG TCGAGGTGCC GTAAAGCACT AAATCGGAAC CCTAAAGGGA
     3361 GCCCCCGATT TAGAGCTTGA CGGGGAAAGC CGGCGAACGT GGCGAGAAAG GAAGGGAAGA
     3421 AAGCGAAAGG AGCGGGCGCT AGGGCGCTGG CAAGTGTAGC GGTCACGCTG CGCGTAACCA
     3481 CCACACCCGC CGCGCTTAAT GCGCCGCTAC AGGGCGCGTC CCATTCGCCA TTCAGGCTGC
     3541 GCAACTGTTG GGAAGGGCGA TCGGTGCGGG CCTCTTCGCT ATTACGCCAG TCGACCATAG
     3601 CCAATTCAAT ATGGCGTATA TGGACTCATG CCAATTCAAT ATGGTGGATC TGGACCTGTG
     3661 CCAATTCAAT ATGGCGTATA TGGACTCGTG CCAATTCAAT ATGGTGGATC TGGACCCCAG
     3721 CCAATTCAAT ATGGCGGACT TGGCACCATG CCAATTCAAT ATGGCGGACT TGGCACTGTG
     3781 CCAACTGGGG AGGGGTCTAC TTGGCACGGT GCCAAGTTTG AGGAGGGGTC TTGGCCCTGT
     3841 GCCAAGTCCG CCATATTGAA TTGGCATGGT GCCAATAATG GCGGCCATAT TGGCTATATG
     3901 CCAGGATCAA TATATAGGCA ATATCCAATA TGGCCCTATG CCAATATGGC TATTGGCCAG
     3961 GTTCAATACT ATGTATTGGC CCTATGCCAT ATAGTATTCC ATATATGGGT TTTCCTATTG
     4021 ACGTAGATAG CCCCTCCCAA TGGGCGGTCC CATATACCAT ATATGGGGCT TCCTAATACC
     4081 GCCCATAGCC ACTCCCCCAT TGACGTCAAT GGTCTCTATA TATGGTCTTT CCTATTGACG
     4141 TCATATGGGC GGTCCTATTG ACGTATATGG CGCCTCCCCC ATTGACGTCA ATTACGGTAA
     4201 ATGGCCCGCC TGGCTCAATG CCCATTGACG TCAATAGGAC CACCCACCAT TGACGTCAAT
     4261 GGGATGGCTC ATTGCCCATT CATATCCGTT CTCACGCCCC CTATTGACGT CAATGACGGT
     4321 AAATGGCCCA CTTGGCAGTA CATCAATATC TATTAATAGT AACTTGGCAA GTACATTACT
     4381 ATTGGAAGGA CGCCAGGGTA CATTGGCAGT ACTCCCATTG ACGTCAATGG CGGTAAATGG
     4441 CCCGCGATGG CTGCCAAGTA CATCCCCATT GACGTCAATG GGGAGGGGCA ATGACGCAAA
     4501 TGGGCGTTCC ATTGACGTAA ATGGGCGGTA GGCGTGCCTA ATGGGAGGTC TATATAAGCA
     4561 ATGCTCGTTT AGGGAAC    
//
