# Supplementary material for: Individual long non-coding RNAs have no overt functions in zebrafish embryogenesis, viability and fertility
Source: eLife. 2019 Jan 8;8:e40815. doi: 10.7554/eLife.40815 (PMC6347452; doi:10.7554/eLife.40815)
Supplement: Supplementary file 1. [file elife-40815-supp1.zip › Supplemantary file 1/pCS2-squint-non protein coding.ape]

LOCUS       pCS2_squint_WT          5333 bp ds-DNA     circular     14-JUL-2018
DEFINITION  .
ACCESSION   
VERSION     
SOURCE      .
  ORGANISM  .
COMMENT     Squint-sfGFP from 1 to 6019
COMMENT     
COMMENT     ApEinfo:methylated:0
FEATURES             Location/Qualifiers
     misc_feature    94..99
                     /locus_tag="EcoRI"
                     /label="EcoRI"
                     /ApEinfo_label="EcoRI"
                     /ApEinfo_fwdcolor="#cccccc"
                     /ApEinfo_revcolor="#cccccc"
                     /ApEinfo_graphicformat="arrow_data {{0 1 2 0 0 -1} {} 0}
                     width 5 offset 0"
     misc_feature    1583..1590
                     /locus_tag="Not1"
                     /label="Not1"
                     /ApEinfo_label="Not1"
                     /ApEinfo_fwdcolor="#cccccc"
                     /ApEinfo_revcolor="green"
                     /ApEinfo_graphicformat="arrow_data {{0 1 2 0 0 -1} {} 0}
                     width 5 offset 0"
     misc_feature    79..84
                     /locus_tag="BamHI"
                     /label="BamHI"
                     /ApEinfo_label="BamHI"
                     /ApEinfo_fwdcolor="#cccccc"
                     /ApEinfo_revcolor="#cccccc"
                     /ApEinfo_graphicformat="arrow_data {{0 1 2 0 0 -1} {} 0}
                     width 5 offset 0"
     misc_feature    161..163
                     /locus_tag="squint cDNA"
                     /label="squint cDNA"
                     /ApEinfo_label="squint cDNA"
                     /ApEinfo_fwdcolor="cyan"
                     /ApEinfo_revcolor="green"
                     /ApEinfo_graphicformat="arrow_data {{0 1 2 0 0 -1} {} 0}
                     width 5 offset 0"
     misc_feature    86..91
                     /locus_tag="ClaI"
                     /label="ClaI"
                     /ApEinfo_label="ClaI"
                     /ApEinfo_fwdcolor="#cccccc"
                     /ApEinfo_revcolor="#cccccc"
                     /ApEinfo_graphicformat="arrow_data {{0 1 2 0 0 -1} {} 0}
                     width 5 offset 0"
     misc_feature    164..164
                     /locus_tag="Added"
                     /label="Added"
                     /ApEinfo_label="Added"
                     /ApEinfo_fwdcolor="#ff0000"
                     /ApEinfo_revcolor="green"
                     /ApEinfo_graphicformat="arrow_data {{0 1 2 0 0 -1} {} 0}
                     width 5 offset 0"
     misc_feature    35..53
                     /locus_tag="Sp6 promoter"
                     /label="Sp6 promoter"
                     /ApEinfo_label="Sp6 promoter"
                     /ApEinfo_fwdcolor="#008080"
                     /ApEinfo_revcolor="#008080"
                     /ApEinfo_graphicformat="arrow_data {{0 1 2 0 0 -1} {} 0}
                     width 5 offset 0"
     misc_feature    489..489
                     /locus_tag="Added(1)"
                     /label="Added(1)"
                     /ApEinfo_label="Added"
                     /ApEinfo_fwdcolor="#ff0000"
                     /ApEinfo_revcolor="green"
                     /ApEinfo_graphicformat="arrow_data {{0 1 2 0 0 -1} {} 0}
                     width 5 offset 0"
     misc_feature    1631..1648
                     /locus_tag="T3 promoter"
                     /label="T3 promoter"
                     /ApEinfo_label="T3 promoter"
                     /ApEinfo_fwdcolor="#800080"
                     /ApEinfo_revcolor="#800080"
                     /ApEinfo_graphicformat="arrow_data {{0 1 2 0 0 -1} {} 0}
                     width 5 offset 0"
     misc_feature    775..775
                     /locus_tag="Added(2)"
                     /label="Added(2)"
                     /ApEinfo_label="Added"
                     /ApEinfo_fwdcolor="#ff0000"
                     /ApEinfo_revcolor="green"
                     /ApEinfo_graphicformat="arrow_data {{0 1 2 0 0 -1} {} 0}
                     width 5 offset 0"
     misc_feature    join(268..339,341..343,345..488,490..774,776..997,
                     999..1058,1060..1347)
                     /locus_tag="squint cDNA(1)"
                     /label="squint cDNA(1)"
                     /ApEinfo_label="squint cDNA"
                     /ApEinfo_fwdcolor="cyan"
                     /ApEinfo_revcolor="green"
                     /ApEinfo_graphicformat="arrow_data {{0 1 2 0 0 -1} {} 0}
                     width 5 offset 0"
     misc_feature    267..267
                     /locus_tag="Added(3)"
                     /label="Added(3)"
                     /ApEinfo_label="Added"
                     /ApEinfo_fwdcolor="#ff0000"
                     /ApEinfo_revcolor="green"
                     /ApEinfo_graphicformat="arrow_data {{0 1 2 0 0 -1} {} 0}
                     width 5 offset 0"
     misc_feature    165..266
                     /locus_tag="squint cDNA(2)"
                     /label="squint cDNA(2)"
                     /ApEinfo_label="squint cDNA"
                     /ApEinfo_fwdcolor="cyan"
                     /ApEinfo_revcolor="green"
                     /ApEinfo_graphicformat="arrow_data {{0 1 2 0 0 -1} {} 0}
                     width 5 offset 0"
     misc_feature    340..340
                     /locus_tag="Added(4)"
                     /label="Added(4)"
                     /ApEinfo_label="Added"
                     /ApEinfo_fwdcolor="#ff0000"
                     /ApEinfo_revcolor="green"
                     /ApEinfo_graphicformat="arrow_data {{0 1 2 0 0 -1} {} 0}
                     width 5 offset 0"
     misc_feature    344..344
                     /locus_tag="Added(5)"
                     /label="Added(5)"
                     /ApEinfo_label="Added"
                     /ApEinfo_fwdcolor="#ff0000"
                     /ApEinfo_revcolor="green"
                     /ApEinfo_graphicformat="arrow_data {{0 1 2 0 0 -1} {} 0}
                     width 5 offset 0"
     misc_feature    998..998
                     /locus_tag="added"
                     /label="added"
                     /ApEinfo_label="added"
                     /ApEinfo_fwdcolor="#ff0000"
                     /ApEinfo_revcolor="green"
                     /ApEinfo_graphicformat="arrow_data {{0 1 2 0 0 -1} {} 0}
                     width 5 offset 0"
     misc_feature    1059..1059
                     /locus_tag="Added(6)"
                     /label="Added(6)"
                     /ApEinfo_label="Added"
                     /ApEinfo_fwdcolor="#ff0000"
                     /ApEinfo_revcolor="green"
                     /ApEinfo_graphicformat="arrow_data {{0 1 2 0 0 -1} {} 0}
                     width 5 offset 0"
     misc_feature    107..112
                     /locus_tag="XhoI"
                     /label="XhoI"
                     /ApEinfo_label="XhoI"
                     /ApEinfo_fwdcolor="#cccccc"
                     /ApEinfo_revcolor="#cccccc"
                     /ApEinfo_graphicformat="arrow_data {{0 1 2 0 0 -1} {} 0}
                     width 5 offset 0"
     misc_feature    107..112
                     /locus_tag="New Feature"
                     /label="New Feature"
                     /ApEinfo_label="New Feature"
                     /ApEinfo_fwdcolor="#ff8000"
                     /ApEinfo_revcolor="#00ff00"
                     /ApEinfo_graphicformat="arrow_data {{0 1 2 0 0 -1} {} 0}
                     width 5 offset 0"
     misc_feature    1583..1590
                     /locus_tag="New Feature(1)"
                     /label="New Feature(1)"
                     /ApEinfo_label="New Feature"
                     /ApEinfo_fwdcolor="#ff8000"
                     /ApEinfo_revcolor="green"
                     /ApEinfo_graphicformat="arrow_data {{0 1 2 0 0 -1} {} 0}
                     width 5 offset 0"
ORIGIN
        1 CGCCATTCTG CCTGGGGACG TCGGAGCAAG CTTGATTTAG GTGACACTAT AGAATACAAG
       61 CTACTTGTTC TTTTTGCAGG ATCCCATCGA TTCGAATTCA AGGCCTCTCG AGacgagctt
      121 tatttcaata actgcgtgtg gattattacc ttgatttgac atgattttcc tgcgggctcc
      181 tgagcgtagt tttggccctc gcggtcggcc tggtgagctg cacgggaaac cttgctggat
      241 ttcaagagac cctcaggaat aaaatgacga gcagctggca gaaacggcgg aggtcgggca
      301 ggtcacggcc gacatctgac cagatatccg ctgtatatga atgacacctc taccggacac
      361 ttctgactgg agacgaaaaa cacttcagcc atgagaatcc aactctttac gagtctgact
      421 ccgtcttgag cctcgtcgct aaaagttgtc atcaggttgg tgacaaattc gcagtgacat
      481 ttgacatgat cctccatatc agcaagcgat gacgtccagc gagctgaact tcgcattcgg
      541 cttccgcatc tcaggtctga gttggaggtg gatatttatc acgcatctac accggagtgt
      601 gagagaagcc cctgcgaaga agtccgggtc cacctgggaa ccttgaacgc caacccgatt
      661 aactcaacct tccgctcctc ttggaggatc ttcaacatca ctgcgctcct caagtactgg
      721 ttgcaccaga gtgagcgtgt gccgtttgag gaacccacac agatgccgcc aatgagctga
      781 gggacacaag agcgttcatc atcctacagc gaaccgagtg atgatggtgg tttactccaa
      841 gcagaaccgg gcaaagacgt ccactctcat ccggactgcc gagcactcca agtatgtagc
      901 tctggatcgg gctggtggtg gaagtgaacc tgtgcctcgg cgccacagaa ggaaccacag
      961 aactgatgat agggtccgcg atgcagcagc agggatgaat tcctggtgtt tcccatgaag
     1021 gtggagagaa gaaacctctc tgcaagaagg tggatatgat gggtggactt tgatcagatt
     1081 ggttggagcg actggattgt ttatccaaag cgttacaacg cttatcggtg tgaaggcagt
     1141 tgtcccacac cagtagatga aaccttcact ccaacaaacc atgcatacat gcagagtctt
     1201 ttgaagctgc accacccaga tcgcgtccca tgcttgtcct gcgtacccac ccgtctggct
     1261 ccactctcca tgctctacta tgagaatggc aagatggtca tgagacacca tgaaggcatg
     1321 gttgttgcag aatgcggctg ccactgattc ttcaaacccc aaaggaactc aactctagca
     1381 ctttggatat gctccttgac cccaaaaata tgtatttaag aaaaactgct gtcaattatt
     1441 cccacttgaa attattatgg tttcctgcac tgaggcacct ggataacttg atgctattat
     1501 tgaaagcttt gcgtgtttgc cttatctgta aatagtagag tatgtaaatt accaaatgta
     1561 ataaaatgtt ttcataatgt ttGCGGCCGC GGCGCCAATG CATTGGGCCC GGTACCCAGC
     1621 TTTTGTTCCC TTTAGTGAGG GTTAATTGCG CGCTTGGCGT AATCATGGTC ATAGCTGTTT
     1681 CCTGTGTGAA ATTGTTATCC GCTCACAATT CCACACAACA TACGAGCCGG AAGCATAAAG
     1741 TGTAAAGCCT GGGGTGCCTA ATGAGTGAGC TAACTCACAT TAATTGCGTT GCGCTCACTG
     1801 CCCGCTTTCC AGTCGGGAAA CCTGTCGTGC CAGCTGCATT AATGAATCGG CCAACGCGCG
     1861 GGGAGAGGCG GTTTGCGTAT TGGGCGCTCT TCCGCTTCCT CGCTCACTGA CTCGCTGCGC
     1921 TCGGTCGTTC GGCTGCGGCG AGCGGTATCA GCTCACTCAA AGGCGGTAAT ACGGTTATCC
     1981 ACAGAATCAG GGGATAACGC AGGAAAGAAC ATGTGAGCAA AAGGCCAGCA AAAGGCCAGG
     2041 AACCGTAAAA AGGCCGCGTT GCTGGCGTTT TTCCATAGGC TCCGCCCCCC TGACGAGCAT
     2101 CACAAAAATC GACGCTCAAG TCAGAGGTGG CGAAACCCGA CAGGACTATA AAGATACCAG
     2161 GCGTTTCCCC CTGGAAGCTC CCTCGTGCGC TCTCCTGTTC CGACCCTGCC GCTTACCGGA
     2221 TACCTGTCCG CCTTTCTCCC TTCGGGAAGC GTGGCGCTTT CTCATAGCTC ACGCTGTAGG
     2281 TATCTCAGTT CGGTGTAGGT CGTTCGCTCC AAGCTGGGCT GTGTGCACGA ACCCCCCGTT
     2341 CAGCCCGACC GCTGCGCCTT ATCCGGTAAC TATCGTCTTG AGTCCAACCC GGTAAGACAC
     2401 GACTTATCGC CACTGGCAGC AGCCACTGGT AACAGGATTA GCAGAGCGAG GTATGTAGGC
     2461 GGTGCTACAG AGTTCTTGAA GTGGTGGCCT AACTACGGCT ACACTAGAAG GACAGTATTT
     2521 GGTATCTGCG CTCTGCTGAA GCCAGTTACC TTCGGAAAAA GAGTTGGTAG CTCTTGATCC
     2581 GGCAAACAAA CCACCGCTGG TAGCGGTGGT TTTTTTGTTT GCAAGCAGCA GATTACGCGC
     2641 AGAAAAAAAG GATCTCAAGA AGATCCTTTG ATCTTTTCTA CGGGGTCTGA CGCTCAGTGG
     2701 AACGAAAACT CACGTTAAGG GATTTTGGTC ATGAGATTAT CAAAAAGGAT CTTCACCTAG
     2761 ATCCTTTTAA ATTAAAAATG AAGTTTTAAA TCAATCTAAA GTATATATGA GTAAACTTGG
     2821 TCTGACAGTT ACCAATGCTT AATCAGTGAG GCACCTATCT CAGCGATCTG TCTATTTCGT
     2881 TCATCCATAG TTGCCTGACT CCCCGTCGTG TAGATAACTA CGATACGGGA GGGCTTACCA
     2941 TCTGGCCCCA GTGCTGCAAT GATACCGCGA GACCCACGCT CACCGGCTCC AGATTTATCA
     3001 GCAATAAACC AGCCAGCCGG AAGGGCCGAG CGCAGAAGTG GTCCTGCAAC TTTATCCGCC
     3061 TCCATCCAGT CTATTAATTG TTGCCGGGAA GCTAGAGTAA GTAGTTCGCC AGTTAATAGT
     3121 TTGCGCAACG TTGTTGCCAT TGCTACAGGC ATCGTGGTGT CACGCTCGTC GTTTGGTATG
     3181 GCTTCATTCA GCTCCGGTTC CCAACGATCA AGGCGAGTTA CATGATCCCC CATGTTGTGC
     3241 AAAAAAGCGG TTAGCTCCTT CGGTCCTCCG ATCGTTGTCA GAAGTAAGTT GGCCGCAGTG
     3301 TTATCACTCA TGGTTATGGC AGCACTGCAT AATTCTCTTA CTGTCATGCC ATCCGTAAGA
     3361 TGCTTTTCTG TGACTGGTGA GTACTCAACC AAGTCATTCT GAGAATAGTG TATGCGGCGA
     3421 CCGAGTTGCT CTTGCCCGGC GTCAATACGG GATAATACCG CGCCACATAG CAGAACTTTA
     3481 AAAGTGCTCA TCATTGGAAA ACGTTCTTCG GGGCGAAAAC TCTCAAGGAT CTTACCGCTG
     3541 TTGAGATCCA GTTCGATGTA ACCCACTCGT GCACCCAACT GATCTTCAGC ATCTTTTACT
     3601 TTCACCAGCG TTTCTGGGTG AGCAAAAACA GGAAGGCAAA ATGCCGCAAA AAAGGGAATA
     3661 AGGGCGACAC GGAAATGTTG AATACTCATA CTCTTCCTTT TTCAATATTA TTGAAGCATT
     3721 TATCAGGGTT ATTGTCTCAT GAGCGGATAC ATATTTGAAT GTATTTAGAA AAATAAACAA
     3781 ATAGGGGTTC CGCGCACATT TCCCCGAAAA GTGCCACCTA AATTGTAAGC GTTAATATTT
     3841 TGTTAAAATT CGCGTTAAAT TTTTGTTAAA TCAGCTCATT TTTTAACCAA TAGGCCGAAA
     3901 TCGGCAAAAT CCCTTATAAA TCAAAAGAAT AGACCGAGAT AGGGTTGAGT GTTGTTCCAG
     3961 TTTGGAACAA GAGTCCACTA TTAAAGAACG TGGACTCCAA CGTCAAAGGG CGAAAAACCG
     4021 TCTATCAGGG CGATGGCCCA CTACGTGAAC CATCACCCTA ATCAAGTTTT TTGGGGTCGA
     4081 GGTGCCGTAA AGCACTAAAT CGGAACCCTA AAGGGAGCCC CCGATTTAGA GCTTGACGGG
     4141 GAAAGCCGGC GAACGTGGCG AGAAAGGAAG GGAAGAAAGC GAAAGGAGCG GGCGCTAGGG
     4201 CGCTGGCAAG TGTAGCGGTC ACGCTGCGCG TAACCACCAC ACCCGCCGCG CTTAATGCGC
     4261 CGCTACAGGG CGCGTCCCAT TCGCCATTCA GGCTGCGCAA CTGTTGGGAA GGGCGATCGG
     4321 TGCGGGCCTC TTCGCTATTA CGCCAGTCGA CCATAGCCAA TTCAATATGG CGTATATGGA
     4381 CTCATGCCAA TTCAATATGG TGGATCTGGA CCTGTGCCAA TTCAATATGG CGTATATGGA
     4441 CTCGTGCCAA TTCAATATGG TGGATCTGGA CCCCAGCCAA TTCAATATGG CGGACTTGGC
     4501 ACCATGCCAA TTCAATATGG CGGACTTGGC ACTGTGCCAA CTGGGGAGGG GTCTACTTGG
     4561 CACGGTGCCA AGTTTGAGGA GGGGTCTTGG CCCTGTGCCA AGTCCGCCAT ATTGAATTGG
     4621 CATGGTGCCA ATAATGGCGG CCATATTGGC TATATGCCAG GATCAATATA TAGGCAATAT
     4681 CCAATATGGC CCTATGCCAA TATGGCTATT GGCCAGGTTC AATACTATGT ATTGGCCCTA
     4741 TGCCATATAG TATTCCATAT ATGGGTTTTC CTATTGACGT AGATAGCCCC TCCCAATGGG
     4801 CGGTCCCATA TACCATATAT GGGGCTTCCT AATACCGCCC ATAGCCACTC CCCCATTGAC
     4861 GTCAATGGTC TCTATATATG GTCTTTCCTA TTGACGTCAT ATGGGCGGTC CTATTGACGT
     4921 ATATGGCGCC TCCCCCATTG ACGTCAATTA CGGTAAATGG CCCGCCTGGC TCAATGCCCA
     4981 TTGACGTCAA TAGGACCACC CACCATTGAC GTCAATGGGA TGGCTCATTG CCCATTCATA
     5041 TCCGTTCTCA CGCCCCCTAT TGACGTCAAT GACGGTAAAT GGCCCACTTG GCAGTACATC
     5101 AATATCTATT AATAGTAACT TGGCAAGTAC ATTACTATTG GAAGGACGCC AGGGTACATT
     5161 GGCAGTACTC CCATTGACGT CAATGGCGGT AAATGGCCCG CGATGGCTGC CAAGTACATC
     5221 CCCATTGACG TCAATGGGGA GGGGCAATGA CGCAAATGGG CGTTCCATTG ACGTAAATGG
     5281 GCGGTAGGCG TGCCTAATGG GAGGTCTATA TAAGCAATGC TCGTTTAGGG AAC
//
