# Supplementary material for: Individual long non-coding RNAs have no overt functions in zebrafish embryogenesis, viability and fertility
Source: eLife. 2019 Jan 8;8:e40815. doi: 10.7554/eLife.40815 (PMC6347452; doi:10.7554/eLife.40815)
Supplement: Supplementary file 1. [file elife-40815-supp1.zip › Supplemantary file 1/pCS2-squint-WT.ape]

LOCUS       New_DNA                 5323 bp ds-DNA     circular     14-JUL-2018
DEFINITION  .
ACCESSION   
VERSION     
SOURCE      .
  ORGANISM  .
COMMENT     Squint-sfGFP from 1 to 6019
COMMENT     
COMMENT     ApEinfo:methylated:0
FEATURES             Location/Qualifiers
     misc_feature    94..99
                     /locus_tag="EcoRI"
                     /label="EcoRI"
                     /ApEinfo_label="EcoRI"
                     /ApEinfo_fwdcolor="#cccccc"
                     /ApEinfo_revcolor="#cccccc"
                     /ApEinfo_graphicformat="arrow_data {{0 1 2 0 0 -1} {} 0}
                     width 5 offset 0"
     misc_feature    1573..1580
                     /locus_tag="Not1"
                     /label="Not1"
                     /ApEinfo_label="Not1"
                     /ApEinfo_fwdcolor="#cccccc"
                     /ApEinfo_revcolor="green"
                     /ApEinfo_graphicformat="arrow_data {{0 1 2 0 0 -1} {} 0}
                     width 5 offset 0"
     misc_feature    79..84
                     /locus_tag="BamHI"
                     /label="BamHI"
                     /ApEinfo_label="BamHI"
                     /ApEinfo_fwdcolor="#cccccc"
                     /ApEinfo_revcolor="#cccccc"
                     /ApEinfo_graphicformat="arrow_data {{0 1 2 0 0 -1} {} 0}
                     width 5 offset 0"
     misc_feature    161..163
                     /locus_tag="squint cDNA"
                     /label="squint cDNA"
                     /ApEinfo_label="squint cDNA"
                     /ApEinfo_fwdcolor="cyan"
                     /ApEinfo_revcolor="green"
                     /ApEinfo_graphicformat="arrow_data {{0 1 2 0 0 -1} {} 0}
                     width 5 offset 0"
     misc_feature    86..91
                     /locus_tag="ClaI"
                     /label="ClaI"
                     /ApEinfo_label="ClaI"
                     /ApEinfo_fwdcolor="#cccccc"
                     /ApEinfo_revcolor="#cccccc"
                     /ApEinfo_graphicformat="arrow_data {{0 1 2 0 0 -1} {} 0}
                     width 5 offset 0"
     misc_feature    107..112
                     /locus_tag="XhoI"
                     /label="XhoI"
                     /ApEinfo_label="XhoI"
                     /ApEinfo_fwdcolor="#cccccc"
                     /ApEinfo_revcolor="#cccccc"
                     /ApEinfo_graphicformat="arrow_data {{0 1 2 0 0 -1} {} 0}
                     width 5 offset 0"
     misc_feature    35..53
                     /locus_tag="Sp6 promoter"
                     /label="Sp6 promoter"
                     /ApEinfo_label="Sp6 promoter"
                     /ApEinfo_fwdcolor="#008080"
                     /ApEinfo_revcolor="#008080"
                     /ApEinfo_graphicformat="arrow_data {{0 1 2 0 0 -1} {} 0}
                     width 5 offset 0"
     misc_feature    1621..1638
                     /locus_tag="T3 promoter"
                     /label="T3 promoter"
                     /ApEinfo_label="T3 promoter"
                     /ApEinfo_fwdcolor="#800080"
                     /ApEinfo_revcolor="#800080"
                     /ApEinfo_graphicformat="arrow_data {{0 1 2 0 0 -1} {} 0}
                     width 5 offset 0"
     misc_feature    266..1339
                     /locus_tag="squint cDNA(1)"
                     /label="squint cDNA(1)"
                     /ApEinfo_label="squint cDNA"
                     /ApEinfo_fwdcolor="cyan"
                     /ApEinfo_revcolor="green"
                     /ApEinfo_graphicformat="arrow_data {{0 1 2 0 0 -1} {} 0}
                     width 5 offset 0"
     misc_feature    164..265
                     /locus_tag="squint cDNA(2)"
                     /label="squint cDNA(2)"
                     /ApEinfo_label="squint cDNA"
                     /ApEinfo_fwdcolor="cyan"
                     /ApEinfo_revcolor="green"
                     /ApEinfo_graphicformat="arrow_data {{0 1 2 0 0 -1} {} 0}
                     width 5 offset 0"
     misc_feature    107..112
                     /locus_tag="New Feature"
                     /label="New Feature"
                     /ApEinfo_label="New Feature"
                     /ApEinfo_fwdcolor="#ff8000"
                     /ApEinfo_revcolor="#00ff00"
                     /ApEinfo_graphicformat="arrow_data {{0 1 2 0 0 -1} {} 0}
                     width 5 offset 0"
     misc_feature    1573..1580
                     /locus_tag="New Feature(1)"
                     /label="New Feature(1)"
                     /ApEinfo_label="New Feature"
                     /ApEinfo_fwdcolor="#ff8000"
                     /ApEinfo_revcolor="green"
                     /ApEinfo_graphicformat="arrow_data {{0 1 2 0 0 -1} {} 0}
                     width 5 offset 0"
ORIGIN
        1 CGCCATTCTG CCTGGGGACG TCGGAGCAAG CTTGATTTAG GTGACACTAT AGAATACAAG
       61 CTACTTGTTC TTTTTGCAGG ATCCCATCGA TTCGAATTCA AGGCCTCTCG AGacgagctt
      121 tatttcaata actgcgtgtg gattattacc ttgatttgac atgttttcct gcgggctcct
      181 gagcgtagtt ttggccctcg cggtcggcct ggtgagctgc acgggaaacc ttgctggatt
      241 tcaagagacc ctcaggaata aaatgcgagc agctggcaga aacggcggag gtcgggcagg
      301 tcacggccga catctgacca gatatccgct gtatatgatg cacctctacc ggacacttct
      361 gactggagac gaaaaacact tcagccatga gaatccaact ctttacgagt ctgactccgt
      421 cttgagcctc gtcgctaaaa gttgtcatca ggttggtgac aaattcgcag tgacatttga
      481 catgtcctcc atatcagcaa gcgatgacgt ccagcgagct gaacttcgca ttcggcttcc
      541 gcatctcagg tctgagttgg aggtggatat ttatcacgca tctacaccgg agtgtgagag
      601 aagcccctgc gaagaagtcc gggtccacct gggaaccttg aacgccaacc cgattaactc
      661 aaccttccgc tcctcttgga ggatcttcaa catcactgcg ctcctcaagt actggttgca
      721 ccagagtgag cgtgtgccgt ttgaggaacc cacacagatg ccgccaatgg ctgagggaca
      781 caagagcgtt catcatccta cagcgaaccg agtgatgatg gtggtttact ccaagcagaa
      841 ccgggcaaag acgtccactc tcatccggac tgccgagcac tccaagtatg tagctctgga
      901 tcgggctggt ggtggaagtg aacctgtgcc tcggcgccac agaaggaacc acagaactga
      961 tgatagggtc cgcgatgcag cagcagggat gattcctggt gtttcccatg aaggtggaga
     1021 gaagaaacct ctctgcaaga aggtggatat gtgggtggac tttgatcaga ttggttggag
     1081 cgactggatt gtttatccaa agcgttacaa cgcttatcgg tgtgaaggca gttgtcccac
     1141 accagtagat gaaaccttca ctccaacaaa ccatgcatac atgcagagtc ttttgaagct
     1201 gcaccaccca gatcgcgtcc catgcttgtc ctgcgtaccc acccgtctgg ctccactctc
     1261 catgctctac tatgagaatg gcaagatggt catgagacac catgaaggca tggttgttgc
     1321 agaatgcggc tgccactgat tcttcaaacc ccaaaggaac tcaactctag cactttggat
     1381 atgctccttg accccaaaaa tatgtattta agaaaaactg ctgtcaatta ttcccacttg
     1441 aaattattat ggtttcctgc actgaggcac ctggataact tgatgctatt attgaaagct
     1501 ttgcgtgttt gccttatctg taaatagtag agtatgtaaa ttaccaaatg taataaaatg
     1561 ttttcataat gtGCGGCCGC GGCGCCAATG CATTGGGCCC GGTACCCAGC TTTTGTTCCC
     1621 TTTAGTGAGG GTTAATTGCG CGCTTGGCGT AATCATGGTC ATAGCTGTTT CCTGTGTGAA
     1681 ATTGTTATCC GCTCACAATT CCACACAACA TACGAGCCGG AAGCATAAAG TGTAAAGCCT
     1741 GGGGTGCCTA ATGAGTGAGC TAACTCACAT TAATTGCGTT GCGCTCACTG CCCGCTTTCC
     1801 AGTCGGGAAA CCTGTCGTGC CAGCTGCATT AATGAATCGG CCAACGCGCG GGGAGAGGCG
     1861 GTTTGCGTAT TGGGCGCTCT TCCGCTTCCT CGCTCACTGA CTCGCTGCGC TCGGTCGTTC
     1921 GGCTGCGGCG AGCGGTATCA GCTCACTCAA AGGCGGTAAT ACGGTTATCC ACAGAATCAG
     1981 GGGATAACGC AGGAAAGAAC ATGTGAGCAA AAGGCCAGCA AAAGGCCAGG AACCGTAAAA
     2041 AGGCCGCGTT GCTGGCGTTT TTCCATAGGC TCCGCCCCCC TGACGAGCAT CACAAAAATC
     2101 GACGCTCAAG TCAGAGGTGG CGAAACCCGA CAGGACTATA AAGATACCAG GCGTTTCCCC
     2161 CTGGAAGCTC CCTCGTGCGC TCTCCTGTTC CGACCCTGCC GCTTACCGGA TACCTGTCCG
     2221 CCTTTCTCCC TTCGGGAAGC GTGGCGCTTT CTCATAGCTC ACGCTGTAGG TATCTCAGTT
     2281 CGGTGTAGGT CGTTCGCTCC AAGCTGGGCT GTGTGCACGA ACCCCCCGTT CAGCCCGACC
     2341 GCTGCGCCTT ATCCGGTAAC TATCGTCTTG AGTCCAACCC GGTAAGACAC GACTTATCGC
     2401 CACTGGCAGC AGCCACTGGT AACAGGATTA GCAGAGCGAG GTATGTAGGC GGTGCTACAG
     2461 AGTTCTTGAA GTGGTGGCCT AACTACGGCT ACACTAGAAG GACAGTATTT GGTATCTGCG
     2521 CTCTGCTGAA GCCAGTTACC TTCGGAAAAA GAGTTGGTAG CTCTTGATCC GGCAAACAAA
     2581 CCACCGCTGG TAGCGGTGGT TTTTTTGTTT GCAAGCAGCA GATTACGCGC AGAAAAAAAG
     2641 GATCTCAAGA AGATCCTTTG ATCTTTTCTA CGGGGTCTGA CGCTCAGTGG AACGAAAACT
     2701 CACGTTAAGG GATTTTGGTC ATGAGATTAT CAAAAAGGAT CTTCACCTAG ATCCTTTTAA
     2761 ATTAAAAATG AAGTTTTAAA TCAATCTAAA GTATATATGA GTAAACTTGG TCTGACAGTT
     2821 ACCAATGCTT AATCAGTGAG GCACCTATCT CAGCGATCTG TCTATTTCGT TCATCCATAG
     2881 TTGCCTGACT CCCCGTCGTG TAGATAACTA CGATACGGGA GGGCTTACCA TCTGGCCCCA
     2941 GTGCTGCAAT GATACCGCGA GACCCACGCT CACCGGCTCC AGATTTATCA GCAATAAACC
     3001 AGCCAGCCGG AAGGGCCGAG CGCAGAAGTG GTCCTGCAAC TTTATCCGCC TCCATCCAGT
     3061 CTATTAATTG TTGCCGGGAA GCTAGAGTAA GTAGTTCGCC AGTTAATAGT TTGCGCAACG
     3121 TTGTTGCCAT TGCTACAGGC ATCGTGGTGT CACGCTCGTC GTTTGGTATG GCTTCATTCA
     3181 GCTCCGGTTC CCAACGATCA AGGCGAGTTA CATGATCCCC CATGTTGTGC AAAAAAGCGG
     3241 TTAGCTCCTT CGGTCCTCCG ATCGTTGTCA GAAGTAAGTT GGCCGCAGTG TTATCACTCA
     3301 TGGTTATGGC AGCACTGCAT AATTCTCTTA CTGTCATGCC ATCCGTAAGA TGCTTTTCTG
     3361 TGACTGGTGA GTACTCAACC AAGTCATTCT GAGAATAGTG TATGCGGCGA CCGAGTTGCT
     3421 CTTGCCCGGC GTCAATACGG GATAATACCG CGCCACATAG CAGAACTTTA AAAGTGCTCA
     3481 TCATTGGAAA ACGTTCTTCG GGGCGAAAAC TCTCAAGGAT CTTACCGCTG TTGAGATCCA
     3541 GTTCGATGTA ACCCACTCGT GCACCCAACT GATCTTCAGC ATCTTTTACT TTCACCAGCG
     3601 TTTCTGGGTG AGCAAAAACA GGAAGGCAAA ATGCCGCAAA AAAGGGAATA AGGGCGACAC
     3661 GGAAATGTTG AATACTCATA CTCTTCCTTT TTCAATATTA TTGAAGCATT TATCAGGGTT
     3721 ATTGTCTCAT GAGCGGATAC ATATTTGAAT GTATTTAGAA AAATAAACAA ATAGGGGTTC
     3781 CGCGCACATT TCCCCGAAAA GTGCCACCTA AATTGTAAGC GTTAATATTT TGTTAAAATT
     3841 CGCGTTAAAT TTTTGTTAAA TCAGCTCATT TTTTAACCAA TAGGCCGAAA TCGGCAAAAT
     3901 CCCTTATAAA TCAAAAGAAT AGACCGAGAT AGGGTTGAGT GTTGTTCCAG TTTGGAACAA
     3961 GAGTCCACTA TTAAAGAACG TGGACTCCAA CGTCAAAGGG CGAAAAACCG TCTATCAGGG
     4021 CGATGGCCCA CTACGTGAAC CATCACCCTA ATCAAGTTTT TTGGGGTCGA GGTGCCGTAA
     4081 AGCACTAAAT CGGAACCCTA AAGGGAGCCC CCGATTTAGA GCTTGACGGG GAAAGCCGGC
     4141 GAACGTGGCG AGAAAGGAAG GGAAGAAAGC GAAAGGAGCG GGCGCTAGGG CGCTGGCAAG
     4201 TGTAGCGGTC ACGCTGCGCG TAACCACCAC ACCCGCCGCG CTTAATGCGC CGCTACAGGG
     4261 CGCGTCCCAT TCGCCATTCA GGCTGCGCAA CTGTTGGGAA GGGCGATCGG TGCGGGCCTC
     4321 TTCGCTATTA CGCCAGTCGA CCATAGCCAA TTCAATATGG CGTATATGGA CTCATGCCAA
     4381 TTCAATATGG TGGATCTGGA CCTGTGCCAA TTCAATATGG CGTATATGGA CTCGTGCCAA
     4441 TTCAATATGG TGGATCTGGA CCCCAGCCAA TTCAATATGG CGGACTTGGC ACCATGCCAA
     4501 TTCAATATGG CGGACTTGGC ACTGTGCCAA CTGGGGAGGG GTCTACTTGG CACGGTGCCA
     4561 AGTTTGAGGA GGGGTCTTGG CCCTGTGCCA AGTCCGCCAT ATTGAATTGG CATGGTGCCA
     4621 ATAATGGCGG CCATATTGGC TATATGCCAG GATCAATATA TAGGCAATAT CCAATATGGC
     4681 CCTATGCCAA TATGGCTATT GGCCAGGTTC AATACTATGT ATTGGCCCTA TGCCATATAG
     4741 TATTCCATAT ATGGGTTTTC CTATTGACGT AGATAGCCCC TCCCAATGGG CGGTCCCATA
     4801 TACCATATAT GGGGCTTCCT AATACCGCCC ATAGCCACTC CCCCATTGAC GTCAATGGTC
     4861 TCTATATATG GTCTTTCCTA TTGACGTCAT ATGGGCGGTC CTATTGACGT ATATGGCGCC
     4921 TCCCCCATTG ACGTCAATTA CGGTAAATGG CCCGCCTGGC TCAATGCCCA TTGACGTCAA
     4981 TAGGACCACC CACCATTGAC GTCAATGGGA TGGCTCATTG CCCATTCATA TCCGTTCTCA
     5041 CGCCCCCTAT TGACGTCAAT GACGGTAAAT GGCCCACTTG GCAGTACATC AATATCTATT
     5101 AATAGTAACT TGGCAAGTAC ATTACTATTG GAAGGACGCC AGGGTACATT GGCAGTACTC
     5161 CCATTGACGT CAATGGCGGT AAATGGCCCG CGATGGCTGC CAAGTACATC CCCATTGACG
     5221 TCAATGGGGA GGGGCAATGA CGCAAATGGG CGTTCCATTG ACGTAAATGG GCGGTAGGCG
     5281 TGCCTAATGG GAGGTCTATA TAAGCAATGC TCGTTTAGGG AAC 
//
