# Supplementary material for: Individual long non-coding RNAs have no overt functions in zebrafish embryogenesis, viability and fertility
Source: eLife. 2019 Jan 8;8:e40815. doi: 10.7554/eLife.40815 (PMC6347452; doi:10.7554/eLife.40815)
Supplement: Supplementary file 1. [file elife-40815-supp1.zip › Supplemantary file 1/squint-deletion.ape]

LOCUS       squint_deletion         1756 bp ds-DNA     linear       13-JUL-2018
DEFINITION  .
ACCESSION   
VERSION     
SOURCE      .
  ORGANISM  .
COMMENT     >21 dna:chromosome chromosome:GRCz10:21:20973968:20976477:1
COMMENT     ApEinfo:methylated:1
FEATURES             Location/Qualifiers
     misc_feature    1..490
                     /locus_tag="In"
                     /label="In"
                     /ApEinfo_label="In"
                     /ApEinfo_fwdcolor="#fefe0a"
                     /ApEinfo_revcolor="green"
                     /ApEinfo_graphicformat="arrow_data {{0 1 2 0 0 -1} {} 0}
                     width 5 offset 0"
     misc_feature    491..1449
                     /locus_tag="Deleted seq"
                     /label="Deleted seq"
                     /ApEinfo_label="Deleted seq"
                     /ApEinfo_fwdcolor="#cccccc"
                     /ApEinfo_revcolor="green"
                     /ApEinfo_graphicformat="arrow_data {{0 1 2 0 0 -1} {} 0}
                     width 5 offset 0"
     misc_feature    1..30
                     /locus_tag="Fw"
                     /label="Fw"
                     /ApEinfo_label="Fw"
                     /ApEinfo_fwdcolor="#20fefe"
                     /ApEinfo_revcolor="green"
                     /ApEinfo_graphicformat="arrow_data {{0 1 2 0 0 -1} {} 0}
                     width 5 offset 0"
     misc_feature    1424..1449
                     /locus_tag="DLE"
                     /label="DLE"
                     /ApEinfo_label="DLE"
                     /ApEinfo_fwdcolor="#ff00ff"
                     /ApEinfo_revcolor="green"
                     /ApEinfo_graphicformat="arrow_data {{0 1 2 0 0 -1} {} 0}
                     width 5 offset 0"
     misc_feature    1309..1338
                     /locus_tag="Internal Re"
                     /label="Internal Re"
                     /ApEinfo_label="Internal Re"
                     /ApEinfo_fwdcolor="#20fefe"
                     /ApEinfo_revcolor="green"
                     /ApEinfo_graphicformat="arrow_data {{0 1 2 0 0 -1} {} 0}
                     width 5 offset 0"
     misc_feature    833..855
                     /locus_tag="Internal Fw"
                     /label="Internal Fw"
                     /ApEinfo_label="Internal Fw"
                     /ApEinfo_fwdcolor="#20fefe"
                     /ApEinfo_revcolor="green"
                     /ApEinfo_graphicformat="arrow_data {{0 1 2 0 0 -1} {} 0}
                     width 5 offset 0"
     misc_feature    1450..1502
                     /locus_tag="deleted seq"
                     /label="deleted seq"
                     /ApEinfo_label="deleted seq"
                     /ApEinfo_fwdcolor="#cccccb"
                     /ApEinfo_revcolor="green"
                     /ApEinfo_graphicformat="arrow_data {{0 1 2 0 0 -1} {} 0}
                     width 5 offset 0"
     misc_feature    1503..1756
                     /locus_tag="In- downstream"
                     /label="In- downstream"
                     /ApEinfo_label="In- downstream"
                     /ApEinfo_fwdcolor="#fefe0a"
                     /ApEinfo_revcolor="green"
                     /ApEinfo_graphicformat="arrow_data {{0 1 2 0 0 -1} {} 0}
                     width 5 offset 0"
     misc_feature    1723..1756
                     /locus_tag="Re"
                     /label="Re"
                     /ApEinfo_label="Re"
                     /ApEinfo_fwdcolor="#20fefe"
                     /ApEinfo_revcolor="green"
                     /ApEinfo_graphicformat="arrow_data {{0 1 2 0 0 -1} {} 0}
                     width 5 offset 0"
ORIGIN
        1 GCCTAGACGT TGTAGCCTTG ATTTGTTTAG CTAGATTAGC CTACTGGTAA CCGTGTTATA
       61 AGCCAATAAA CAAACCTTGC CGCCAGTCAT TATCTAAAAA ACAAATCTCT TTCGGGTTGA
      121 TACAAGACCC TTAGTGAGCA TTATTTGTAG TTTAGCTGGT TCTGGTCTAT TAGCCAAGTC
      181 ATGTATTATG CTTATTAGTG TGTGTGTATT ACCTTTAAGA CGTCTGTTTT AAAGTGGCCT
      241 GGGCATCAAT ACACATTTAG ACAATAAGAA CGTTCTACTT TATTAATTGC TTGTCCCGAA
      301 CGTGGCCATG TGTGAAGACA TCCTTTAAAG ATAATTAAGC ACCACACATC ACTTATCTTT
      361 TCTAGACTGT TTACCTGTCT GCCCTAAACA CTCTTTTCTT AAATATTTTT TATCCAGGTT
      421 GTCATCAGGT TGGTGACAAA TTCGCAGTGA CATTTGACAT GTCCTCCATA TCAGCAAGCG
      481 ATGATGTCCA GCGAGCTGAA CTTCGCATTC GGCTTCCGCA TCTCAGGTCT GAGTTGGAGG
      541 TGGATATTTA TCACGCATCT ACACCTGAGT GTGAGAGAAG CCCCTGCGAA GAAGTCCGGG
      601 TCCACCTCGG AACCTTGAAC GCAAACCCGA TTAACTCAAC CTTCCGCTCC TCTTGGAGGA
      661 TCTTCAACAT CACTGCGCTC CTCAAGTACT GGTTGCACCA GAGTGAGCGT GTGCCGTTTG
      721 AGGAACCCAC ACAAATGCCG CCAATGGCTG AGGGACACAA GAGCGTTCAT CATCCTACAG
      781 TGAACCGAGT GATGATGGTG GTTTACTCCA AGCAGAACCG GGCAAAGACG TCCACTCTCA
      841 TCCGGACTGC CGAGCACTCC AAGTATGTAG CTCTGGATCG GGCTGGTGGT GGAAGTGAAC
      901 CTGTGCCTCG GCGCCACAGA AGGAACCACA GAACTGATGA TAGGGTCCGC GATGCAGCAG
      961 CAGGGATGAT TCCTGGTGTT TCCCATGAAG GTGGAGAGAA GAAACCTCTC TGCAAGAAGG
     1021 TGGATATGTG GGTGGACTTT GATCAGATTG GTTGGAGCGA CTGGATTGTT TATCCAAAGC
     1081 GTTACAACGC TTATCGGTGT GAAGGCAGTT GTCCCACACC AGTAGATGAA ACCTTCACTC
     1141 CAACAAACCA TGCATACATG CAGGTAAGAA TCTCTCAGAT CTTTGATGAT TCCGTTTTCC
     1201 TCCTGCCAGA CTGACTCTAA TGTTTGTTAT TTTCCCATTT GCAGAGTCTT TTGAAGCTGC
     1261 ACCACCCAGA TCGCGTCCCA TGCTTGTCCT GCGTACCCAC CCGTCTGGCT CCACTCTCCA
     1321 TGCTCTACTA TGAGAGTGGC AAGATGGTCA TGAGACACCA TGAAGGCATG GTTGTTGCAG
     1381 AATGCGGCTG CCACTGATTC TCCAAACCCC AAAGGAACTC AACTCTAGCA CTTTGGATAT
     1441 GCTCCTCGAC CCCAAAAATA TGTATTTAAG AAAAACTGCT GTCAATTATT CCCACTTGAA
     1501 ATGTTTCCTG CAATAACTTC GTATAGTATA CCTTATACGA AGTTATCTGA GGCACCTGGT
     1561 TATCTGAGGC ACCTGGCACC TGGATAACTT GATGCTATTA TTGAAAGCTT TGCGTGTTTG
     1621 CCTTATCTGT AAATAGTAGA GTATGTAAAT TACCAAATGT AATAAAATGT TTTCATAATG
     1681 TTTAATCTTG GGTGTTGTCT GTTTTTGCTT TGAAAACACG AGGGAGTGAA TGAATAAGGA
     1741 AGACACTTGT CAATTC    
//
