# Supplementary material for: Individual long non-coding RNAs have no overt functions in zebrafish embryogenesis, viability and fertility
Source: eLife. 2019 Jan 8;8:e40815. doi: 10.7554/eLife.40815 (PMC6347452; doi:10.7554/eLife.40815)
Supplement: Supplementary file 1. [file elife-40815-supp1.zip › Supplemantary file 1/squint-qPCR.ape]

LOCUS       squint_zebrafish         185 bp ds-DNA     linear       21-APR-2018
DEFINITION  .
ACCESSION   
VERSION     
SOURCE      .
  ORGANISM  .
COMMENT     
COMMENT     ApEinfo:methylated:1
FEATURES             Location/Qualifiers
     misc_feature    136..185
                     /locus_tag="E2"
                     /label="E2"
                     /ApEinfo_label="E2"
                     /ApEinfo_fwdcolor="#7ffe07"
                     /ApEinfo_revcolor="green"
                     /ApEinfo_graphicformat="arrow_data {{0 1 2 0 0 -1} {} 0}
                     width 5 offset 0"
     misc_feature    1..135
                     /locus_tag="E1"
                     /label="E1"
                     /ApEinfo_label="E1"
                     /ApEinfo_fwdcolor="cyan"
                     /ApEinfo_revcolor="green"
                     /ApEinfo_graphicformat="arrow_data {{0 1 2 0 0 -1} {} 0}
                     width 5 offset 0"
     misc_feature    1..22
                     /locus_tag="q-F"
                     /label="q-F"
                     /ApEinfo_label="q-F"
                     /ApEinfo_fwdcolor="#ff00ff"
                     /ApEinfo_revcolor="green"
                     /ApEinfo_graphicformat="arrow_data {{0 1 2 0 0 -1} {} 0}
                     width 5 offset 0"
     misc_feature    162..185
                     /locus_tag="q-Re"
                     /label="q-Re"
                     /ApEinfo_label="q-Re"
                     /ApEinfo_fwdcolor="#ff00ff"
                     /ApEinfo_revcolor="green"
                     /ApEinfo_graphicformat="arrow_data {{0 1 2 0 0 -1} {} 0}
                     width 5 offset 0"
ORIGIN
        1 GCCGACATCT GACCAGATAT CCGCTGTATA TGATGCACCT CTACCGGACA CTTCTGACTG
       61 GAGACGAAAA ACATTTCAGC CATGAGAATC CAACTCTTTA CGAGTCTGAC TCCGTCTTGA
      121 GCCTCGTCGC TAAAAGTTGT CATCAGGTTG GTGACAAATT CGCAGTGACA TTTGACATGT
      181 CCTCC     
//
