# Supplementary material for: Individual long non-coding RNAs have no overt functions in zebrafish embryogenesis, viability and fertility
Source: eLife. 2019 Jan 8;8:e40815. doi: 10.7554/eLife.40815 (PMC6347452; doi:10.7554/eLife.40815)
Supplement: Supplementary file 2. [file elife-40815-supp2.bed]

track name='Goudarzi_lnc_2018' description='Goudarzi_lnc_2018'
chr13	33261130	33267585	cyrano:ENSDART00000139872.3	0	-
chr8	16609672	16613442	gas5:ENSDART00000156268.3	0	-
chr10	41982997	41986186	lnc-setd1ba:ENSDART00000141500.4	0	-
chr21	21010785	21013085	squint:ENSDART00000079692.4	0	+
chr14	17087348	17097142	lnc-phox2bb:ENSDART00000158002.2	0	-
chr23	36111140	36277109	lnc-3852:ENSDART00000153852.3	0	-
chr21	19632250	19685679	lnc-1562:ENSDART00000131562.4	0	-
chr20	45907763	45983440	lnc-3982:ENSDART00000153982.3	0	-
chr5	15044306	15176028	lnc-6269:ENSDART00000156269.3	0	-
chr16	46350619	46393154	lnc-2154:ENSDART00000132154.4	0	-
chr12	6391031	6493028	lnc-2646:ENSDART00000152646.2	0	-
chr21	15911516	15966900	lnc-4468:ENSDART00000154468.2	0	+
chr19	19734768	19871167	lnc-8507:ENSDART00000158507.2	0	-
chr10	1708116	1718395	lnc-7620:ENSDART00000137620.3	0	-
chr20	10489473	10490058	lnc-5888:ENSDART00000155888.2	0	+
chr5	33332547	33338466	lnc-6913:ENSDART00000156913.2	0	+
chr2	29712696	29727072	lnc-1666:ENSDART00000141666.3	0	+
chr18	23877623	23889042	lnc-6490:ENSDART00000146490.3	0	+
chr5	49734237	49743095	lnc-0464:ENSDART00000140464.4	0	-
chr24	24416874	24451803	lnc-4149:ENSDART00000154149.3	0	-
chr12	1708389	1925779	lnc-1200	0	+
chr6	59414652	59443141	lnc-0600	0	+
chr9	6684669	6691350	lnc-0900	0	+
chr13	4535992	4538275	lnc-1300	0	+
